# Supplementary material for: Genetic diversity and population structure of early and extra-early maturing maize germplasm adapted to sub-Saharan Africa
Source: BMC Plant Biol. 2021 Feb 17;21:96. doi: 10.1186/s12870-021-02829-6 (PMC7888073; doi:10.1186/s12870-021-02829-6)
Supplement: Supplementary file 2 — Additional file 2: Table S1. Assignment of the 439 maize inbred lines into clusters based on a cutting of 60% of threshold. [file 12870_2021_2829_MOESM2_ESM.xlsx]

## Sheet: Sheet1
Assignment of 439 maize inbred lines into clusters based on a cutting of 60% of threshold
Inbred Name	Pedigree	K= 4			K=10
		Cluster	Threshold %		Cluster	Threshold %
TZdEEI 7	TZEE-Y Pop STR 106 S5 189/194-1/1-1/2-4/5-7/9 (154)	1	0.651		1	1
TZdEEI 9	TZEE-Y Pop STR 106 S5 98/194-1/2-1/2-1/2-1/2 (209)	1	0.66		1	1
TZdEEI 12	TZEE-Y Pop STR 106 S5 2/194-1/1-1/2-1/2-4/4 (222)	Admix	A-		1	0.6
TZdEEI 50	TZEE-W Pop STR 108 S5 127/198-1/1-2/2-1/2-3/3 (958)	1	0.646		1	1
TZdEEI 51	TZEE-W Pop STR 108 S5 127/198-1/1-2/2-2/2-1/3 (959)	1	0.672		1	1
TZdEEI 54	TZEE-W Pop STR 108 S5 161/198-1/1-1/2-2/3-3/5 (1158)	1	0.674		1	1
TZdEEI 64	TZE-W Pop STR 107 S5 37/254-2/2-2/2-2/3-1/3	1	0.648		1	1
TZdEEI 68	TZE-W Pop STR 107 S5 71/254-1/2-2/2-1/3-1/2	1	0.647		1	1
TZdEEI 72	TZE-W Pop STR 107 S5 109/254-1/1-2/2-3/4-1/2	1	0.632		1	1
TZdEEI 78	TZEE-W Pop STR 105 S5 46/253-2/2-2/3-2/2-2/5	3	0.616		1	0.7
TZdEEI 90	TZEE-W Pop STR 105 S5 126/253-1/2-2/2-1/1-1/3	1	0.662		1	1
TZdEEI 91	TZEE-W Pop STR 105 S5 126/253-2/2-1/2-2/3-2/3	1	0.664		1	1
TZEIOR 85	2009 TZE OR1 DT STR S6 inb 38-3/3-2/3-1/2-1/3-1/1	1	0.954		1	1
TZEIOR 86	2009 TZE OR1 DT STR S6 inb 38-3/3-2/3-1/2-2/3-1/1	1	0.983		1	1
TZEIOR 87	2009 TZE OR1 DT STR S6 inb 38-3/3-2/3-2/2-1/4-1/1	1	0.961		1	1
TZEIOR 88	2009 TZE OR1 DT STR S6 inb 38-3/3-2/3-2/2-1/4-1/1	1	0.93		1	0.9
TZEIOR 89	2009 TZE OR1 DT STR S6 inb 38-3/3-3/3-1/2-1/2-1/1	1	0.861		1	0.9
TZEIOR 91	2009 TZE OR1 DT STR S6 inb 38-3/3-3/3-2/2-2/2-1/1	1	0.656		1	0.7
TZEIOR 92	2009 TZE OR1 DT STR S6 inb 42-1/1-1/2-1/2-1/2-1/1	1	0.978		1	1
TZEIOR 108	2009 TZE OR1 DT STR S6 inb 66-1/1-1/2-1/2-1/2-1/1	1	0.997		1	1
TZEIOR 109	2009 TZE OR1 DT STR S6 inb 67-2/2-1/1-2/2-1/2-1/1	1	0.997		1	1
TZEIOR 110	2009 TZE OR1 DT STR S6 inb 68-1/1-1/2-1/1-1/3-1/1	1	0.934		1	1
TZEIOR 111	2009 TZE OR1 DT STR S6 inb 68-1/1-2/2-1/1-1/2-1/1	1	0.987		1	1
TZEIOR 114	2009 TZE OR1 DT STR S6 inb 70-1/2-2/2-1/1-1/1-1/1	1	0.983		1	1
TZEIOR 115	2009 TZE OR1 DT STR S6 inb 77-1/3-1/2-1/3-1/5-1/1	1	0.865		1	0.9
TZEEI 13	TZEE-W Pop x LD S6 (Set A) Inb. 27	1	0.657		1	1
TZEEI 21	TZEE-W Pop x LD S6 (Set B) Inb. 44	1	0.625		1	0.6
TZEEI 48	TZEE-W Pop x LD S6 (Set A) Inb. 29	1	0.827		1	0.6
TZEEI 110	TZEE-W Pop x LD S6 Inb 77A	1	0.665		1	1
TZEEI 112	TZEE-W Pop x LD S6 Inb 21B -1-2	1	0.763		1	0.6
TZEIOR 75	2009 TZE OR1 DT STR S6 inb 38-2/3-3/3-3/4-2/4-1/1	Admix	A-		2	0.6
TZEIOR 76	2009 TZE OR1 DT STR S6 inb 38-2/3-3/3-3/4-3/4-1/1	Admix	A-		2	0.6
TZEIOR 78	2009 TZE OR1 DT STR S6 inb 38-2/3-3/3-4/4-1/2-1/1	Admix	A-		2	0.6
TZEIOR 116	2009 TZE OR1 DT STR S6 inb 77-1/3-1/2-2/3-1/3-1/1	Admix	A-		2	0.9
TZEIOR 117	2009 TZE OR1 DT STR S6 inb 77-1/3-1/2-3/3-1/3-1/1	Admix	A-		2	0.9
TZEIOR 118	2009 TZE OR1 DT STR S6 inb 77-2/3-1/2-1/3-1/2-1/1	Admix	A-		2	0.9
TZEIOR 119	2009 TZE OR1 DT STR S6 inb 77-2/3-1/2-2/3-1/4-1/1	Admix	A-		2	0.9
TZEIOR 120	2009 TZE OR1 DT STR S6 inb 77-2/3-1/2-3/3-1/4-1/1	Admix	A-		2	1
TZEIOR 121	2009 TZE OR1 DT STR S6 inb 77-2/3-2/2-1/2-1/3-1/1	Admix	A-		2	1
TZdEI 69	TZE-W POP STR 104 S5 45/208-1/2-1/1-4/7-4/9	4	1		3	1
TZdEI 71	TZEE-W POP STR 104 S5 98/208-2/2-2/2-1/2-1/2	4	1		3	1
TZdEI 72	TZE-W POP STR 104 S5 1/208-1/1-3/3-3/3-4/9	4	1		3	1
TZdEI 82	TZE-W POP STR 104 S5 98/208-2/2-2/2-1/2-2/3	4	0.999		3	1
TZdEI 84	TZEE-W POP STR 104 S5 98/208-2/2-1/2-1/3-3/5	4	0.936		3	1
TZdEI 92	TZE-W POP STR 104 S5 6/208-1/2-1/2-1/1-3/4	4	0.999		3	1
TZdEI 94	TZE-W POP STR 104 S5 127/208-1/3-2/3-3/3-1/2	4	0.956		3	1
TZdEI 98	TZE-W POP STR 104 S5 83/208-1/1-2/2-2/4-5/5	4	0.975		3	1
TZdEI 100	TZE-W POP STR 104 S5 20/208-1/2-1/3-1/2-4/4	4	0.915		3	0.9
TZdEI 105	TZE-W POP STR 104 S5 83/208-1/1-2/2-1/4-1/4	4	0.966		3	1
TZdEI 120	TZEE-W POP STR 104 S5 18/208-2/2-3/4-1/2-2/2	4	0.954		3	1
TZdEI 124	TZEE-W POP STR 104 S5 83/208-1/1-2/2-3/4-1/3	4	0.843		3	0.8
TZdEI 128	TZE-W POP STR 104 S5 45/208-1/2-1/1-6/7-8/10	4	0.828		3	0.8
TZdEI 131	TZE-W POP STR 104 S5 83/208-1/1-2/2-3/4-3/4	4	0.985		3	1
TZdEI 139	TZE-W POP STR 104 S5 17/160-1/1	4	0.98		3	1
TZdEI 143	TZE-W POP STR 104 S5 197/208-2/2-4/5-1/2-1/2	4	0.869		3	0.9
TZdEI 153	TZE-W POP STR 104 S5 134/160-1/3	4	1		3	1
TZdEI 157	TZE-W POP STR 104 S5 22/160-1/3	4	1		3	1
TZdEI 173	TZE-W POP STR 104 S5 41/160-1/2	4	1		3	1
TZdEI 182	TZE-W POP STR 108 S5 164/198-1/1-3/5-1/2-3/5	4	0.999		3	1
TZdEI 192	TZE-W POP STR 108 S5 52/198-1/2-1/2-2/3-2/2	4	0.999		3	1
TZdEI 198	TZE-W POP STR 108 S5 135/198-1/1-3/6-1/3-3/4	4	0.903		3	1
TZdEI 201	TZE-W POP STR 108 S5 69/198-1/1-1/2-2/2-1/5	4	0.999		3	1
TZdEI 202	TZE-W POP STR 108 S5 195/198-1/2-1/2-2/2-2/4	4	0.999		3	1
TZdEI 212	TZE-W POP STR 108 S5 65/198-1/1-2/2-2/2-5/5	4	0.999		3	1
TZdEI 215	TZE-W POP STR 108 S5 195/198-1/2-2/2-1/2-10/10	4	0.999		3	1
TZdEI 216	TZE-W POP STR 108 S5 86/198-1/1-2/2-2/2-2/6	4	0.999		3	1
TZdEI 221	TZE-W POP STR 108 S5 195/198-1/2-2/2-2/2-1/6	4	0.986		3	1
TZdEI 222	TZE-W POP STR 108 S5 183/198-1/1-3/3-1/1-6/9	4	0.999		3	1
TZdEI 223	TZE-W POP STR 108 S5 52/198-1/2-1/2-1/3-4/5	4	0.999		3	1
TZdEI 224	TZE-W POP STR 108 S5 93/198-1/1-3/3-2/2-2/6	4	0.999		3	1
TZdEI 225	TZE-W POP STR 108 S5 89/198-1/1-2/2-1/2-4/4	4	0.709		3	0.8
TZdEI 227	TZE-W POP STR 108 S5 69/198-1/1-1/2-1/2-2/5	4	0.775		3	0.8
TZdEI 229	TZE-W POP STR 108 S5 195/198-2/2-1/3-2/3-1/5	4	0.783		3	0.8
TZdEI 230	TZE-W POP STR 108 S5 56/198-1/2-2/4-2/2-4/11	4	0.582		3	0.6
TZdEI 238	TZE-W POP STR 108 S5 195/198-2/2-3/3-3/3-5/5	4	0.687		3	0.7
TZdEI 257	TZE-W POP STR 108 S5 19/198-2/2-3/4-1/1-2/8	4	0.701		3	0.8
TZdEI 260	TZEE-W POP STR 108 S5 93/198-1/1-3/3-1/2-1/5	4	0.841		3	0.8
TZdEI 264	TZEE-W POP STR 108 S5 54/198-1/1-1/4-3/3-4/9	4	0.799		3	0.8
TZdEI 268	TZEE-W POP STR 108 S5 1/198-1/1-2/2-2/2-1/4	4	0.873		3	0.9
TZdEI 272	TZE-W POP STR 108 S5 30/198-1/1-2/3-1/1-5/6	4	0.853		3	0.9
TZdEI 273	TZE-W POP STR 108 S5 195/198-2/2-1/3-1/3-5/5	4	0.803		3	0.8
TZdEI 275	TZE-W POP STR 108 S5 34/198-2/2-1/2-1/2-1/4	4	0.826		3	0.8
TZdEI 280	TZE-W POP STR 108 S5 65/198-1/1-2/2-1/2-4/5	4	0.983		3	1
TZdEI 283	TZE-W POP STR 108 S5 132/198-1/2-1/3-2/2-3/5	4	0.974		3	1
TZdEI 299	TZE-W POP STR 108 S5 127/198-1/1-1/2-1/1-1/1	4	0.756		3	0.8
TZdEI 307	TZEE-W POP STR 108 S5 63/198-1/1-1/3-3/3-1/1	4	0.801		3	0.7
TZEIOR 47	2009 TZE OR1 DT STR S6 inb 24-1/2-1/2-2/4-1/1-1/1	3	0.999		3	0.6
TZEI 357	(TZEI 1 x TZEI 2) S6 inb 125-5/5-1/2-1/1	4	0.717		3	0.8
TZEI 358	(TZEI 1 x TZEI 2) S6 inb 129-1/3-1/3-1/1	Admix	A-		3	0.6
TZEI 367	(TZEI 1 x TZEI 2) S6 inb 136-3/5-2/2-1/1	Admix	A-		3	0.6
TZEI 385	(TZEI 1 x TZEI 2) S6 inb 190-8/9-2/3-1/1	4	0.637		3	0.7
TZEI 386	(TZEI 1 x TZEI 2) S6 inb 190-8/9-3/3-1/1	4	0.685		3	0.7
TZEI 387	(TZEI 1 x TZEI 2) S6 inb 190-9/9-2/2-1/1	4	1		3	1
TZEI 390	(TZEI 1 x TZEI 2) S6 inb 201-3/4-1/2-1/1	4	0.746		3	0.7
TZEI 392	(TZEI 1 x TZEI 2) S6 inb 204-1/3-1/3-1/1	4	1		3	1
TZEI 398	(TZEI 1 x TZEI 2) S6 inb 207-2/2-2/2-1/1	4	1		3	1
TZEI 402	(TZEI 1 x TZEI 2) S6 inb 239-1/3-2/2-1/1	4	0.974		3	1
TZEI 403	(TZEI 1 x TZEI 2) S6 inb 239-2/3-1/2-1/1	4	0.985		3	1
TZEI 404	(TZEI 1 x TZEI 2) S6 inb 241-1/4-1/2-1/1	4	0.962		3	1
TZEI 405	(TZEI 1 x TZEI 2) S6 inb 241-1/4-2/2-1/1	4	0.999		3	1
TZEI 406	(TZEI 1 x TZEI 2) S6 inb 241-2/4-2/4-1	4	0.999		3	1
TZEI 407	(TZEI 1 x TZEI 2) S6 inb 241-2/4-2/4-2	4	1		3	1
TZEI 408	(TZEI 1 x TZEI 2) S6 inb 241-2/4-3/4-1/1	4	0.999		3	1
TZEI 409	(TZEI 1 x TZEI 2) S6 inb 241-2/4-4/4-1/1	4	0.999		3	1
TZEI 410	(TZEI 1 x TZEI 2) S6 inb 241-3/4-2/4-1/1	4	0.999		3	1
TZEI 413	(TZEI 1 x TZEI 2) S6 inb 274-3/3-1/3-1/1	4	0.999		3	1
TZEI 414	(TZEI 1 x TZEI 2) S6 inb 280-1/3-2/3-1/1	4	1		3	1
TZEI 129	TZE-Y Pop STR Co S6 Inbred 16-1-3	3	0.998		4	0.6
TZEI 135	TZE-Y Pop STR Co S6 Inbred 17-2-3	3	0.997		4	0.7
TZEI 377	(TZEI 1 x TZEI 2) S6 inb 189-4/4-1/2-1/1	3	0.915		4	0.6
TZEEI 26	TZEE-W SR BC5 x 1368 STR S6 Inb. 437	3	0.737		4	0.6
TZdEI 17	TZEE-Y POP STR 106 S5 189/194-1/1-1/2-5/5-2/9	Admix	A-		5	1
TZdEI 21	TZEE-Y POP STR 106 S5 189/194-1/1-1/2-3/5-4/6	3	0.609		5	1
TZdEI 24	TZEE-Y POP STR 106 S5 189/194-1/1-1/2-2/5-2/6	3	0.658		5	1
TZdEI 40	TZEE-Y POP STR 106 S5 139/194-1/2-1/1-5/6-3/4	3	0.997		5	1
TZdEI 41	TZEE-Y POP STR 106 S5 121/194-1/1-1/1-2/3-1/2	3	0.687		5	1
TZdEI 42	TZE-Y POP STR 106 S5 189/194-1/1-1/2-2/5-3/5	3	0.563		5	1
TZdEI 46	TZE-Y POP STR 106 S5 189/194-1/1-1/2-1/5-7/12	3	0.66		5	1
TZdEI 65	TZEE-Y POP STR 106 S5 189/194-1/1-1/2-5/5-9/9	3	0.604		5	1
TZdEI 68	TZE-Y POP STR 106 S5 189/194-1/1-1/2-2/5-4/5	3	0.631		5	1
TZEEIOR 35	2009 TZEE-ORI STR S6 7-1/3-2/2-2/2-1/1-1/1	3	0.564		5	1
TZdEEI 13	TZEE-Y POP STR 106 S5 35/194-2/2-1/2-1/2-1/3 (239)	Admix	A-		6	0.6
TZEIOR 61	2009 TZE OR1 DT STR S6 inb 38-2/3-1/3-3/3-1/2-1/1	3	0.599		6	1
TZEIOR 62	2009 TZE OR1 DT STR S6 inb 38-2/3-1/3-3/3-1/4-1/1	3	0.656		6	1
TZEIOR 63	2009 TZE OR1 DT STR S6 inb 38-2/3-1/3-3/3-2/2-1/1	3	0.654		6	0.9
TZEIOR 64	2009 TZE OR1 DT STR S6 inb 38-2/3-2/3-1/2-1/4-1/1	3	0.618		6	1
TZEIOR 65	2009 TZE OR1 DT STR S6 inb 38-2/3-2/3-1/2-1/4-1/1	3	0.696		6	0.9
TZEIOR 66	2009 TZE OR1 DT STR S6 inb 38-2/3-2/3-2/2-1/2-1/1	3	0.797		6	0.8
TZEIOR 67	2009 TZE OR1 DT STR S6 inb 38-2/3-2/3-2/2-2/2-1/1	3	0.733		6	0.8
TZEIOR 68	2009 TZE OR1 DT STR S6 inb 38-2/3-3/3-1/4-1/3-1/1	3	0.93		6	0.7
TZEIOR 69	2009 TZE OR1 DT STR S6 inb 38-2/3-3/3-1/4-2/3-1/1	3	0.642		6	0.8
TZEIOR 70	2009 TZE OR1 DT STR S6 inb 38-2/3-3/3-1/4-3/3-1/1	3	0.645		6	0.6
TZEIOR 71	2009 TZE OR1 DT STR S6 inb 38-2/3-3/3-2/4-1/3-1/1	3	0.649		6	0.6
TZEIOR 72	2009 TZE OR1 DT STR S6 inb 38-2/3-3/3-2/4-2/3-1/1	Admix	A-		6	0.7
TZEI 11	TZE Comp5-Y C6 S6 Inbred 8	2	0.88		7	0.8
TZEI 13	TZE Comp5-Y C6 S6 Inbred 12	2	0.929		7	0.8
TZEI 16	TZE Comp5-Y C6 S6 Inbred 31	2	0.74		7	0.8
TZEI 56	TZE-W Pop STR Co S6 Inbred 75-1-3	2	0.999		7	1
TZEI 60	TZE-W Pop STR Co S6 Inbred 90-1-3	2	0.999		7	1
TZEI 65	TZE-W Pop STR Co S6 Inbred 141-1-2	2	1		7	1
TZEI 68	TZE-W Pop STR Co S6 Inbred 149-1-3	2	1		7	1
TZEI 80	TZE-W Pop x 1368 STR S7 Inb. 3	2	0.912		7	0.8
TZEI 83	TZE-W Pop x 1368 STR S7 Inb. 8	2	0.999		7	1
TZEI 86	TZE-W Pop x 1368 STR S7 Inb. 10	2	0.999		7	1
TZEI 87	TZE-W Pop x 1368 STR S7 Inb. 11	2	1		7	1
TZEI 98	TZE-W Pop x LD S6 Inbred 12-1-2	2	0.999		7	1
TZEI 107	WEC STR S8 Inbred 19B	2	0.999		7	0.9
TZEI 108	WEC STR S7 Inbred 7	2	0.999		7	1
TZEI 173	TZE Comp5-Y C6 S6 Inbred 21A	2	0.811		7	0.8
TZEI 175	TZE Comp5-Y C6 S6 Inbred 25B	2	0.819		7	0.8
TZEI 188	TZE-W Pop STR Co S6 Inbred 1-1-4	2	0.987		7	0.9
TZEI 295	(TZEI 1 x TZEI 2) S6 inb 13-1/2-2/3-1/1	2	0.999		7	1
TZEI 296	(TZEI 1 x TZEI 2) S6 inb 13-2/2-1/3-1/1	2	0.996		7	1
TZEI 297	(TZEI 1 x TZEI 2) S6 inb 13-2/2-2/3-1/1	2	0.926		7	0.8
TZEI 298	(TZEI 1 x TZEI 2) S6 inb 13-2/2-3/3-1/1	2	0.999		7	1
TZEI 299	(TZEI 1 x TZEI 2) S6 inb 32-2/7-2/2-1/1	2	0.962		7	0.9
TZEI 301	(TZEI 1 x TZEI 2) S6 inb 33-3/7-2/2-1/1	2	0.961		7	0.9
TZEI 302	(TZEI 1 x TZEI 2) S6 inb 33-5/7-1/3-1/1	2	0.995		7	1
TZEI 304	(TZEI 1 x TZEI 2) S6 inb 33-7/7-1/3-1/1	2	0.94		7	0.9
TZEI 305	(TZEI 1 x TZEI 2) S6 inb 33-7/7-2/3-1/1	2	0.999		7	1
TZEI 307	(TZEI 1 x TZEI 2) S6 inb 42-1/7-3/3-1/1	2	0.98		7	1
TZEI 308	(TZEI 1 x TZEI 2) S6 inb 42-2/2-4/4-1/1	2	0.995		7	1
TZEI 311	(TZEI 1 x TZEI 2) S6 inb 42-2/7-3/4-1/1	2	0.999		7	1
TZEI 314	(TZEI 1 x TZEI 2) S6 inb 42-4/7-2/2-1/1	2	0.999		7	1
TZEI 315	(TZEI 1 x TZEI 2) S6 inb 42-4/7-5/7-1/1	2	0.999		7	1
TZEI 319	(TZEI 1 x TZEI 2) S6 inb 42-6/7-1/2-1/1	2	0.999		7	1
TZEI 320	(TZEI 1 x TZEI 2) S6 inb 42-6/7-2/2-1/1	2	0.999		7	1
TZEI 323	(TZEI 1 x TZEI 2) S6 inb 45-1/3-1/4-1/1	2	0.999		7	1
TZEI 325	(TZEI 1 x TZEI 2) S6 inb 45-1/3-3/4-1/1	2	0.947		7	0.9
TZEI 326	(TZEI 1 x TZEI 2) S6 inb 45-1/3-4/4-1/1	2	0.99		7	1
TZEI 327	(TZEI 1 x TZEI 2) S6 inb 45-2/3-4/4-1/1	2	0.974		7	0.9
TZEI 328	(TZEI 1 x TZEI 2) S6 inb 45-3/3-2/4-1/1	2	0.955		7	0.9
TZEI 331	(TZEI 1 x TZEI 2) S6 inb 74-4/4-1/3-1/1	2	0.999		7	1
TZEI 332	(TZEI 1 x TZEI 2) S6 inb 84-1/3-2/2-1/1	2	0.999		7	1
TZEI 344	(TZEI 1 x TZEI 2) S6 inb 109-4/10-1/2-1/1	2	0.977		7	1
TZEI 345	(TZEI 1 x TZEI 2) S6 inb 109-4/10-2/2-1/1	2	0.999		7	1
TZEI 352	(TZEI 1 x TZEI 2) S6 inb 109-8/10-3/3-1/1	2	0.979		7	0.9
TZEI 354	(TZEI 1 x TZEI 2) S6 inb 111-3/4-1/2-1/1	2	0.999		7	1
TZEI 415	(TZEI 11 x TZEI 8) S6 inb 18-1/3-1/2-1/1	2	0.932		7	0.8
TZEI 432	(TZEI 11 x TZEI 8) S6 inb 47-3/4-4/11-1/1	2	0.88		7	0.6
TZEI 450	(TZEI 11 x TZEI 8) S6 inb 112-2/4-4/4-1/1	2	0.894		7	0.6
TZEI 455	(TZEI 11 x TZEI 8) S6 inb 133-3/3-3/3-1/1	2	0.926		7	0.9
TZEI 468	(TZEI 11 x TZEI 8) S6 inb 154-2/3-3/5-1/1	2	0.999		7	1
TZEI 470	(TZEI 11 x TZEI 8) S6 inb 154-3/3-1/5-1/1	2	0.999		7	1
TZEI 471	(TZEI 11 x TZEI 8) S6 inb 154-3/3-3/5-1/1	2	0.999		7	1
TZEI 472	(TZEI 11 x TZEI 8) S6 inb 154-3/3-4/5-1/1	2	0.999		7	1
TZEI 474	(TZEI 11 x TZEI 8) S6 inb 170-1/3-2/6-1/1	2	0.999		7	1
TZEI 539	(TZEI 17 X TZEI 11) S6 inb 11-3/3-4/5-5/5-2/2-1/1	2	0.979		7	0.9
TZEI 540	(TZEI 17 X TZEI 11) S6 inb 11-2/3-2/4-2/5-1/2-1/1	2	0.999		7	1
TZEI 544	(TZEI 17 X TZEI 11) S6 inb 17-4/7-3/4-2/2-2/3-1/1	2	0.958		7	0.9
TZEI 547	(TZEI 17 X TZEI 11) S6 inb 17-4/7-2/4-1/2-1/3-1/1	2	0.999		7	1
TZEI 549	(TZEI 17 X TZEI 11) S6 inb 22-1/4-3/5-3/3-1/1-1/1	2	0.979		7	1
TZEEI 90	TZEE-W Pop Co S6 Inb. 22-2-4	2	0.953		7	0.9
TZEEIOR 11	2009 TZEE-ORI STR S5 3-1/1-1/3-4/6-3/3-1/1	2	0.978		7	1
TZEEIOR 102	2009 TZEE-ORI STR S6 16-1/2-1/1-1/3-3/4-1/1	2	0.999		7	1
TZEEIOR 109	2009 TZEE-ORI STR S6 20-1/2-1/1-1/1-1/3-1/1	2	0.902		7	0.9
TZEEIOR 123	2009 TZEE-ORI STR S6 31-1/2-1/2-1/2-1/2--1/1	2	0.957		7	0.9
TZEEIOR 139	2009 TZEE-ORI STR S6 41-2/2-1/2-1/2-1/1-1/1	2	0.974		7	1
TZEEIOR 140	2009 TZEE-ORI STR S6 46-1/2-1/3-1/2-1/2-1/1	2	0.948		7	0.9
TZEEIOR 142	2009 TZEE-ORI STR S6 46-1/2-1/3-2/2-3/3-2/2	2	0.981		7	1
TZEEIOR 146	2009 TZEE-ORI STR S6 46-2/2-2/3-1/2-1/3-1/1	2	0.996		7	1
TZEEIOR 161	2009 TZEE-ORI STR S6 53-1/2-2/3-2/2-4/4-1/1	2	1		7	1
TZEEIOR 165	2009 TZEE-ORI STR S6 53-2/2-2/2-1/2-1/3-1/2	2	0.999		7	1
TZEEIOR 185	2009 TZEE-ORI STR S6 63-2/2-3/3-2/2-1/2-1/1	2	0.996		7	1
TZEEIOR 197	2009 TZEE-ORI STR S6 68-1/3-2/3-2/2-1/3-1/1	2	0.998		7	1
TZdEI 129	TZEE-W POP STR 104 S5 41/160-3/4	Admix	A-		8	0.7
TZdEI 314	TZEE-W POP STR 107 S5 53/254-2/2-3/3-2/3-1/3	3	0.647		8	0.8
TZdEI 315	TZEE-W POP STR 107 S5 53/254-2/2-3/3-1/3-2/3	3	0.632		8	0.7
TZdEI 352	TZE-W POP STR 107 S5 24/254-1/2-1/1-1/1-2/2	3	0.666		8	0.8
TZdEI 378	TZE-W POP STR 107 S5 53/254-2/2-3/3-3/3-1/2	3	0.832		8	0.7
TZdEI 396	TZE-W POP STR 107 S5 85/254-1/1-2/3-3/3-1/1	3	0.674		8	0.8
TZdEI 399	TZE-W POP STR 107 S5 118/254-2/2-1/1-2/2-1/3	3	0.748		8	0.7
TZdEI 425	TZE-W POP STR 107 S5 223/254-1/2-2/2-2/3-1/2	3	0.998		8	0.7
TZdEI 441	TZE-W POP STR 107 S5 232/254-1/1-1/4-2/3-1/2	3	0.998		8	0.6
TZdEI 479	TZEE-W POP STR 105 S5 126/253-1/2-1/2-2/3-1/4	3	0.94		8	0.7
TZdEI 485	TZEE-W POP STR 105 S5 197/253-2/2-1/2-1/2-1/3	3	0.616		8	0.7
TZdEI 492	TZE-W POP STR 105 S5 2/253-1/1-2/2-1/2-1/2	3	0.908		8	0.8
TZdEI 551	TZE-W POP STR 105 S5 112/253-1/1-3/4-2/4-1/3	3	0.91		8	0.8
TZEIOR 1	2009 TZE OR1 DT STR S6 inb 9 -1/2-3/3-2/3-1/3-1/1	3	0.765		8	0.7
TZEIOR 2	2009 TZE OR1 DT STR S6 inb 9 -1/2-2/3-2/2-1/4-1/1	Admix	A-		8	0.6
TZEIOR 3	2009 TZE OR1 DT STR S6 inb 9-1/2-1/3-2/3-1/3-1/1	3	0.79		8	0.8
TZEIOR 4	2009 TZE OR1 DT STR S6 inb 9 -1/2-1/3-3/3-1/3-1/1	3	0.747		8	0.7
TZEIOR 5	2009 TZE OR1 DT STR S6 inb 9 - 1/2-3/3-3/3-1/3-1/1	3	0.67		8	0.6
TZEIOR 6	2009 TZE OR1 DT STR S6 inb 9 -1/2-1/3-1/3-1/4-1/1	3	0.617		8	0.8
TZEIOR 8	2009 TZE OR1 DT STR S6 inb 9 -1/2-3/3-1/3-1/2-1/1	3	0.998		8	0.6
TZEIOR 9	2009 TZE OR1 DT STR S6 inb 10-1/1-1/2-1/1-1/3-1/1	3	0.685		8	0.8
TZEIOR 10	2009 TZE OR1 DT STR S6 inb 10-1/1-1/2-1/1-1/3-1/1	3	0.706		8	0.9
TZEIOR 11	2009 TZE OR1 DT STR S6 inb 10-1/1-2/2-1/3-3/4-1/1	3	0.801		8	0.9
TZEIOR 12	2009 TZE OR1 DT STR S6 inb 10-1/1-2/2-2/3-1/3-1/1	3	0.706		8	0.8
TZEIOR 13	2009 TZE OR1 DT STR S6 inb 10-1/1-2/2-3/3-1/2-1/1	3	0.732		8	1
TZEIOR 16	2009 TZE OR1 DT STR S6 inb 12-1/2-1/1-1/3-1/3-1/1	3	0.665		8	0.8
TZEIOR 18	2009 TZE OR1 DT STR S6 inb 12-1/2-1/1-3/3-1/4-1/1	3	0.719		8	1
TZEIOR 19	2009 TZE OR1 DT STR S6 inb 12-2/2-1/2-1/2-1/2-1/1	3	0.785		8	0.9
TZEIOR 20	2009 TZE OR1 DT STR S6 inb 12-2/2-1/2-2/2-1/2-1/1	3	0.688		8	0.8
TZEIOR 21	2009 TZE OR1 DT STR S6 inb 12-2/2-2/2-1/3-1/3-1/1	3	0.712		8	0.8
TZEIOR 24	2009 TZE OR1 DT STR S6 inb 12-2/2-2/2-3/3-1/3-1/1	3	0.868		8	0.8
TZEIOR 25	2009 TZE OR1 DT STR S6 inb 19-1/1-2/2-1/2-3/4-1/1	3	0.919		8	0.7
TZEIOR 26	2009 TZE OR1 DT STR S6 inb 19-1/1-2/2-1/2-4/4-1/1	3	0.734		8	0.9
TZEIOR 27	2009 TZE OR1 DT STR S6 inb 19-1/1-2/2-2/2-1/4-1/1	3	0.694		8	0.8
TZEIOR 28	2009 TZE OR1 DT STR S6 inb 19-1/1-2/2-2/2-2/4-1/1	3	0.605		8	0.8
TZEIOR 29	2009 TZE OR1 DT STR S6 inb 19-1/1-2/2-2/2-3/4-1/1	3	0.793		8	0.8
TZEIOR 30	2009 TZE OR1 DT STR S6 inb 19-1/1-2/2-2/2-4/4-1/1	3	0.722		8	0.9
TZEIOR 31	2009 TZE OR1 DT STR S6 inb 22-2/2-1/2-1/4-1/3-1/1	3	0.726		8	0.8
TZEIOR 32	2009 TZE OR1 DT STR S6 inb 22-2/2-1/2-1/4-2/3-1/1	3	0.766		8	0.8
TZEIOR 35	2009 TZE OR1 DT STR S6 inb 22-2/2-1/2-2/4-3/3-1/1	3	0.748		8	0.8
TZEIOR 37	2009 TZE OR1 DT STR S6 inb 22-2/2-1/2-3/4-2/4-1/1	3	0.746		8	0.7
TZEIOR 40	2009 TZE OR1 DT STR S6 inb 22-2/2-1/2-4/4-2/3-1/1	3	0.692		8	0.9
TZEIOR 41	2009 TZE OR1 DT STR S6 inb 22-2/2-1/2-4/4-3/3-1/1	3	0.733		8	0.8
TZEIOR 42	2009 TZE OR1 DT STR S6 inb 22-2/2-2/2-2/3-1/3-1/1	3	0.753		8	0.8
TZEIOR 43	2009 TZE OR1 DT STR S6 inb 22-2/2-2/2-2/3-2/3-1/1	3	0.999		8	0.7
TZEIOR 44	2009 TZE OR1 DT STR S6 inb 22-2/2-2/2-2/3-3/3-1/1	3	0.97		8	0.6
TZEIOR 45	2009 TZE OR1 DT STR S6 inb 22-2/2-2/2-3/3-1/3-1/1	3	0.73		8	0.6
TZEIOR 46	2009 TZE OR1 DT STR S6 inb 22-2/2-2/2-3/3-3/3-1/1	3	0.71		8	0.8
TZEIOR 48	2009 TZE OR1 DT STR S6 inb 24-1/2-1/2-2/4-1/1-1/1	3	0.971		8	0.6
TZEIOR 49	2009 TZE OR1 DT STR S6 inb 24-1/2-2/2-2/3-1/2-1/1	3	0.588		8	0.8
TZEIOR 50	2009 TZE OR1 DT STR S6 inb 24-1/2-2/2-3/3-1/1-1/1	3	0.685		8	0.8
TZEIOR 51	2009 TZE OR1 DT STR S6 inb 24-2/2-1/1-2/3-1/2-1/1	3	0.621		8	0.8
TZEIOR 52	2009 TZE OR1 DT STR S6 inb 24-2/2-1/1-3/3-1/1-1/1	3	0.984		8	0.7
TZEIOR 55	2009 TZE OR1 DT STR S6 inb 38-1/3-3/3-1/2-1/2-1/1	3	0.725		8	0.8
TZEIOR 56	2009 TZE OR1 DT STR S6 inb 38-2/3-1/3-1/3-1/2-1/1	3	0.721		8	0.7
TZEIOR 57	2009 TZE OR1 DT STR S6 inb 38-2/3-1/3-1/3-2/2-1/1	3	0.989		8	0.7
TZEIOR 58	2009 TZE OR1 DT STR S6 inb 38-2/3-1/3-2/3-1/3-1/1	3	0.815		8	0.8
TZEIOR 59	2009 TZE OR1 DT STR S6 inb 38-2/3-1/3-2/3-2/3-1/1	3	0.682		8	0.7
TZEIOR 60	2009 TZE OR1 DT STR S6 inb 38-2/3-1/3-2/3-3/3-1/1	3	0.827		8	0.7
TZEI 35	TZE-W Pop STR Co S6 Inbred 7A	Admix	A-		8	0.6
TZEI 371	(TZEI 1 x TZEI 2) S6 inb 171-1/3-3/3-1/2	Admix	A-		8	0.6
TZEI 411	(TZEI 1 x TZEI 2) S6 inb 241-3/4-3/4-1/1	Admix	A-		8	0.9
TZEEIOR 22	2009 TZEE-ORI STR S6 3-3/3-2/2-1/3-1/3-1/1	3	0.999		8	0.6
TZEEIOR 24	2009 TZEE-ORI STR S6 3-3/3-2/3-1/3-2/3-1/1	3	0.653		8	1
TZEEIOR 26	2009 TZEE-ORI STR S6 3-3/3-3/3-2/4-1/1-1/1	Admix	A-		8	0.9
TZEEIOR 27	2009 TZEE-ORI STR S6 3-3/3-3/3-3/4-1/1-1/1	3	0.552		8	0.9
TZEEIOR 28	2009 TZEE-ORI STR S6 3-3/3-3/3-4/4-2/2-1/1	3	0.561		8	0.9
TZEEIOR 30	2009 TZEE-ORI STR S6 5-1/1-2/3-1/2-2/2-1/1	Admix	A-		8	0.8
TZEEIOR 41	2009 TZEE-ORI STR S6 8-3/3-2/3-2/5-1/7-1/1	3	0.631		8	1
TZEEIOR 42	2009 TZEE-ORI STR S5 8-3/3-2/3-3/5-2/3-1/1	Admix	A-		8	0.8
TZEEIOR 47	2009 TZEE-ORI STR S5 8-3/3-2/3-4/5-4/4-2/2	3	0.709		8	0.9
TZEEIOR 76	2009 TZEE-ORI STR S6 12-2/2-1/2-1/1-2/2-2/2	3	0.682		8	0.9
TZEEIOR 209	2009 TZEE-ORI STR S6 78-1/1-2/3-2/2-1/1-1/1	Admix	A-		8	0.7
TZEEIOR 250	2009 TZEE-ORI STR S6 100-3/3-1/3-1/1-2/3-2/3	3	0.596		8	0.8
TZEEIOR 251	2009 TZEE-ORI STR S6 100-3/3-1/3-1/1-3/3-3/3	3	0.588		8	0.9
TZdEEI 1	TZEE-Y POP STR 106 S5 9/194-1/2-1/2-1/2-3/3 (32)	1	0.687		9	0.8
TZdEEI 2	TZEE-Y POP STR 106 S5 19/194-1/2-1/2-2/2-1/3 (33)	1	1		9	1
TZdEEI 71	TZE-W POP STR 107 S5 109/254-1/1-2/2-3/3-1/2	1	1		9	1
TZEIOR 79	2009 TZE OR1 DT STR S6 inb 38-2/3-3/3-4/4-2/2-1/1	1	0.966		9	0.7
TZEIOR 80	2009 TZE OR1 DT STR S6 inb 38-3/3-1/3-1/3-1/3-1/1	1	0.989		9	0.7
TZEIOR 81	2009 TZE OR1 DT STR S6 inb 38-3/3-1/3-1/3-2/3-1/1	1	0.994		9	0.7
TZEIOR 82	2009 TZE OR1 DT STR S6 inb 38-3/3-1/3-1/3-3/3-1/1	1	0.98		9	0.7
TZEIOR 83	2009 TZE OR1 DT STR S6 inb 38-3/3-1/3-2/3-1/2-1/1	1	0.998		9	0.7
TZEIOR 84	2009 TZE OR1 DT STR S6 inb 38-3/3-1/3-2/3-2/2-1/1	1	0.976		9	0.7
TZEIOR 122	2009 TZE OR1 DT STR S6 inb 77-2/3-2/2-2/2-1/2-1/1	1	0.97		9	0.9
TZEIOR 123	2009 TZE OR1 DT STR S6 inb 77-3/3-1/2-1/3-1/4-1/1	1	1		9	1
TZEIOR 124	2009 TZE OR1 DT STR S6 inb 77-3/3-1/2-2/3-1/4-1/1	1	0.972		9	1
TZEIOR 125	2009 TZE OR1 DT STR S6 inb 77-3/3-1/2-3/3-1/4-1/1	1	1		9	1
TZEIOR 126	2009 TZE OR1 DT STR S6 inb 77-3/3-2/2-1/2-1/4-1/1	1	1		9	1
TZEIOR 127	2009 TZE OR1 DT STR S6 inb 77-3/3-2/2-2/2-1/3-1/1	1	1		9	1
TZEIOR 128	2009 TZE OR1 DT STR S6 inb 81-1/2-1/1-2/3-1/2-1/1	1	1		9	1
TZEIOR 129	2009 TZE OR1 DT STR S6 inb 85-1/1-1/2-2/3-1/2-1/1	1	1		9	1
TZEIOR 130	2009 TZE OR1 DT STR S6 inb 85-1/1-2/2-1/2-1/1-1/1	1	1		9	1
TZEIOR 133	2009 TZE OR1 DT STR S6 inb 87-3/3-1/2-1/2-1/3-1/1	1	0.979		9	1
TZEIOR 135	2009 TZE OR1 DT STR S6 inb 87-3/3-2/2-1/2-1/3-1/1	1	0.999		9	1
TZEIOR 137	2009 TZE OR1 DT STR S6 inb 88-1/2-2/2-1/2-1/3-1/1	1	0.988		9	1
TZEIOR 139	2009 TZE OR1 DT STR S6 inb 88-2/2-1/3-1/2-1/2-1/1	1	1		9	1
TZEIOR 142	2009 TZE OR1 DT STR S6 inb 88-2/2-3/3-1/3-2/4-1/1	1	0.81		9	0.9
TZEIOR 144	2009 TZE OR1 DT STR S6 inb 89-1/2-1/1-1/3-1/3-1/1	1	1		9	1
TZEIOR 145	2009 TZE OR1 DT STR S6 inb 89-1/2-1/1-2/3-1/5-1/1	1	1		9	1
TZEIOR 146	2009 TZE OR1 DT STR S6 inb 89-1/2-1/1-3/3-1/4-1/1	1	1		9	1
TZEIOR 147	2009 TZE OR1 DT STR S6 inb 89-1/2-1/1-3/3-1/4-1/1	1	1		9	1
TZEIOR 150	2009 TZE OR1 DT STR S6 inb 89-2/2-2/2-1/3-1/3-1/1	1	1		9	1
TZEIOR 155	2009 TZE OR1 DT STR S6 inb 100-3/3-1/2-1/2-1/2-1/1	1	1		9	1
TZEIOR 156	(TZEI 17 X TZEI 11) S6 inb 55-1/4-2/4-4/4-1/2-1/1	1	1		9	1
TZEIOR 157	(TZEI 17 X TZEI 11) S6 inb 25-5/5-6/6-1/6-2/3-1/1	1	1		9	1
TZEIOR 158	(TZEI 17 X TZEI 11) S6 inb 25-5/5-5/6-1/2-2/4-1/1	1	1		9	1
TZEIOR 159	(TZEI 17 X TZEI 11) S6 inb 55-1/4-2/4-1/4-3/3-1/1	1	1		9	1
TZEIOR 160	(TZEI 17 X TZEI 11) S6 inb 17-2/7-3/5-2/3-1/3-1/1	1	1		9	1
TZEIOR 161	(TZEI 17 X TZEI 11) S6 inb 55-4/4-1/4-1/3-1/1-1/1	1	1		9	1
TZEIOR 162	(TZEI 17 X TZEI 11) S6 inb 54-3/4-1/4-3/3-1/2-1/1	1	1		9	1
TZEIOR 163	(TZEI 17 X TZEI 11) S6 inb 25-5/5-6/6-1/6-1/3-1/1	1	1		9	1
TZEIOR 164	(TZEI 17 X TZEI 11) S6 inb 55-1/4-4/4-1/3-3/4-1/1	1	1		9	1
TZEIOR 165	(TZEI 17 X TZEI 11) S6 inb 55-1/4-4/4-1/3-4/4-1/1	1	1		9	1
TZEIOR 166	(TZEI 17 X TZEI 11) S6 inb 25-5/5-6/6-1/2-3/4-1/1-1/1	1	1		9	1
TZEIOR 167	(TZEI 17 X TZEI 11) S6 inb 25-5/5-6/6-1/6-3/3-1/1-1/1	1	0.911		9	1
TZEIOR 168	(TZEI 17 X TZEI 11) S6 inb 36-4/5-3/4-1/2-1/2-1/1-1/1	1	1		9	1
TZEIOR 169	(TZEI 17 X TZEI 11) S6 inb 36-4/5-2/4-4/5-3/3-1/1-1/1	1	1		9	1
TZEEI 64	TZEE-Y SR BC1 x 9450 STR S6 Inb 8A	1	0.979		9	0.7
TZEEI 68	TZEE-Y SR BC1 x 9450 STR S6 Inb 11	1	0.985		9	0.6
TZEEI 79	TZEE-Y Pop Co S6 Inbred 47-2-4A	1	0.883		9	0.6
TZEEI 81	TZEF-Y SR BC1 x 9450 STR S6 Inb 9A	1	0.955		9	0.7
TZEEI 82	TZEF-Y SR BC1 x 9450 STR S6 Inb 10B	1	0.915		9	0.7
TZEI 8	TZE-Y Pop STR Co S6 Inbred 62-3-3	3	0.798		10	0.7
TZEI 9	TZE-Y Pop STR Co S6 Inbred 66	Admix	A-		10	0.8
TZEI 23	TZE-Y Pop STR Co S6 Inbred 62-2-3	3	0.645		10	0.7
TZEI 157	TZE-Y Pop STR Co S6 Inbred 102-1-2	3	0.703		10	0.6
TZEI 160	TZE-Y Pop STR Co S6 Inbred 102-2-3	Admix	A-		10	0.8
TZEI 161	TZE-Y Pop STR Co S6 Inbred 103-2-3	3	0.631		10	0.7
TZEI 428	(TZEI 11 x TZEI 8) S6 inb 30-3/3-7/9-1/1	2	0.915		10	0.7
TZEI 430	(TZEI 11 x TZEI 8) S6 inb 37-1/3-3/3-1/1	2	0.913		10	0.7
TZEI 439	(TZEI 11 x TZEI 8) S6 inb 92-2/5-3/7-1/1	2	0.744		10	0.7
TZEI 441	(TZEI 11 x TZEI 8) S6 inb 92-5/5-4/5-1/1	2	0.724		10	0.8
TZEI 442	(TZEI 11 x TZEI 8) S6 inb 92-5/5-5/5-1/1	2	0.713		10	0.8
TZEI 443	(TZEI 11 x TZEI 8) S6 inb 95-2/2-1/5-1/1	2	0.743		10	0.8
TZEI 448	(TZEI 11 x TZEI 8) S6 inb 106-2/2-2/4-1/1	2	0.692		10	0.6
TZEI 449	(TZEI 11 x TZEI 8) S6 inb 107-6/6-4/7-1/1	2	0.919		10	0.7
TZEI 456	(TZEI 11 x TZEI 8) S6 inb 135-2/4-2/2-1/1	2	0.784		10	1
TZEI 459	(TZEI 11 x TZEI 8) S6 inb 142-2/3-1/8-1/1	2	0.765		10	0.8
TZEI 460	(TZEI 11 x TZEI 8) S6 inb 142-3/3-5/5-1/1	2	0.872		10	0.7
TZEI 461	(TZEI 11 x TZEI 8) S6 inb 148-1/3-4/6-1/1	2	0.887		10	0.7
TZEI 462	(TZEI 11 x TZEI 8) S6 inb 148-1/3-6/6-1/1	2	0.851		10	0.8
TZEI 464	(TZEI 11 x TZEI 8) S6 inb 148-3/3-3/5-1/1	2	0.838		10	0.8
TZEI 465	(TZEI 11 x TZEI 8) S6 inb 148-3/3-4/5-1/1	2	0.723		10	0.7
TZEI 466	(TZEI 11 x TZEI 8) S6 inb 152-1/4-2/5-1/1	2	0.841		10	0.7
TZEI 467	(TZEI 11 x TZEI 8) S6 inb 154-2/3-1/5-1/1	2	0.87		10	0.7
TZEI 475	(TZEI 11 x TZEI 8) S6 inb 172-1/3-1/5-1/1	2	0.789		10	0.7
TZEI 476	(TZEI 11 x TZEI 8) S6 inb 175-1/4-1/5-1/1	2	0.93		10	0.6
TZEI 483	(TZEI 11 x TZEI 8) S6 inb 184-3/3-4/6-1/1	2	0.782		10	0.8
TZEI 484	(TZEI 11 x TZEI 8) S6 inb 184-3/3-6/6-1/1	2	0.734		10	0.8
TZEI 485	(TZEI 11 x TZEI 8) S6 inb 185-1/2-3/5-1/1	2	0.727		10	0.8
TZEI 486	(TZEI 11 x TZEI 8) S6 inb 185-1/2-4/5-1/1	2	0.734		10	0.6
TZEI 495	(TZEI 11 x TZEI 8) S6 inb 201-1/2-4/6-1/1	2	0.866		10	0.8
TZEI 496	(TZEI 11 x TZEI 8) S6 inb 201-1/2-5/6-1/1	2	0.861		10	0.8
TZEI 497	(TZEI 11 x TZEI 8) S6 inb 201-1/2-6/6-1/1	2	0.873		10	0.8
TZEI 500	(TZEI 11 x TZEI 8) S6 inb 233-1/3-5/6-1/1	2	0.882		10	0.7
TZEI 503	(TZEI 11 x TZEI 8) S6 inb 238-3/4-1/6-1/1	2	0.734		10	0.9
TZEI 507	(TZEI 11 x TZEI 8) S6 inb 238-3/4-5/6-1/1	2	0.914		10	0.6
TZEI 508	(TZEI 11 x TZEI 8) S6 inb 248-1/4-1/4-1/1	2	0.917		10	0.7
TZEI 511	(TZEI 11 x TZEI 8) S6 inb 248-4/4-3/3-1/1	2	0.708		10	0.7
TZEI 515	(TZEI 11 x TZEI 8) S6 inb 258-1/4-2/6-1/1	2	0.748		10	0.9
TZEI 516	(TZEI 11 x TZEI 8) S6 inb 258-1/4-5/6-1/1	2	0.875		10	0.8
TZEI 517	(TZEI 11 x TZEI 8) S6 inb 258-2/4-1/7-1/1	2	0.893		10	0.8
TZEI 518	(TZEI 11 x TZEI 8) S6 inb 258-2/4-5/7-1/1	2	0.9		10	0.7
TZEI 520	(TZEI 11 x TZEI 8) S6 inb 263-1/2-2/6-1/1	2	0.94		10	0.7
TZEI 534	(TZEI 17 X TZEI 11) S6 inb 6-3/5-4/4-1/2-1/2-1/1	2	0.761		10	0.9
ENT 13	[M37W/ZM607#bF37sr-2-3sr-6-2-X]-8-2-X-1-BB-B-xP84c1 F27-4-3-3-B-1-B] F29-1-2-2 x [KILIMA ST94A]-30/MSV-03-101-08-B-B-1xP84c1 F27-4-1-4-B-3-B] F2-1-2-1-1-1-B x CML486]-1-1	3	0.713		Admix	A-
ENT 17	[(87036/87923)-X-800-3-1-X-1-B-B-1-1-1-B-B-xP84c1 F26-2-2-4-B-2-B] F47-3-1-1-3 x M37W/ZM607#bF37sr-2-3sr-6-2-X]-8-2-X-1-BB-B-xP84c1 F27-4-3-3-B-1-B]-3-2-B x P33c3 F64-1-1-4-BB]-1-1	3	0.754		Admix	A-
ENT 8	[M37W/ZM607#bF37sr-2-3sr-6-2-X]-8-2-X-1-BB-B-xP84c1 F27-4-3-3-B-1-B] F29-1-2-1-4 x (87036/87923)-X-800-3-1-X-1-B-B-1-1-1-B-B-xP84c1 F26-2-2-4-B-2-B]-1-1-B x CML486]-1-1	Admix	A-		Admix	A-
TZdEI 8	TZE-Y POP STR 106 S5 156/194-1/2-2/2-2/2-2/6	Admix	A-		Admix	A-
TZdEI 12	TZE-Y POP STR 106 S5 2/194-1/1-1/2-1/2-3/4	3	0.737		Admix	A-
TZdEI 16	TZEE-Y POP STR 106 S5 17/194-2/2-2/2-4/4-3/3	Admix	A-		Admix	A-
TZdEI 37	TZEE-Y POP STR 106 S5 170/194-3/3-2/2-2/2-1/2	Admix	A-		Admix	A-
TZdEI 43	TZE-Y POP STR 106 S5 139/194-1/2-1/1-2/6-4/6	3	0.593		Admix	A-
TZdEI 48	TZEE-Y POP STR 106 S5 189/194-1/1-1/2-4/5-9/9	Admix	A-		Admix	A-
TZdEI 52	TZE-Y POP STR 106 S5 17/194-2/2-2/2-4/4-3/4	Admix	A-		Admix	A-
TZdEI 53	TZE-Y POP STR 106 S5 139/194-1/2-1/1-1/6-7/11	3	0.749		Admix	A-
TZdEI 81	TZEE-W POP STR 104 S5 1/208-1/1-3/3-2/2-3/3	3	0.631		Admix	A-
TZdEI 357	TZE-W POP STR 107 S5 37/254-2/2-2/2-1/3-2/2	3	0.894		Admix	A-
TZdEEI 4	TZEE-Y POP STR 106 S5 35/194-2/2-1/2-2/2-1/3 (40)	Admix	A-		Admix	A-
TZdEEI 34	TZEE-W POP STR 108 S5 30/198-1/1-2/3-1/1-1/6 (669)	3	0.616		Admix	A-
TZdEEI 103	TZE-W POP STR 105 S5 24/253-1/2-1/1-4/5-2/2	Admix	A-		Admix	A-
TZEIOR 73	2009 TZE OR1 DT STR S6 inb 38-2/3-3/3-2/4-3/3-1/1	3	0.989		Admix	A-
TZEIOR 74	2009 TZE OR1 DT STR S6 inb 38-2/3-3/3-3/4-1/4-1/1	Admix	A-		Admix	A-
TZEIOR 77	2009 TZE OR1 DT STR S6 inb 38-2/3-3/3-3/4-4/4-1/1	3	0.677		Admix	A-
TZEIOR 90	2009 TZE OR1 DT STR S6 inb 38-3/3-3/3-2/2-1/2-1/1	3	0.779		Admix	A-
TZEI 10	TZE-Y Pop STR Co S6 Inbred 152	Admix	A-		Admix	A-
TZEI 17	TZE Comp5-Y C6 S6 Inbred 35	Admix	A-		Admix	A-
TZEI 24	TZE-Y Pop STR Co S6 Inbred 142-2-2	3	0.793		Admix	A-
TZEI 25	TZE-Y Pop STR Co S6 Inbred 171-1-2	Admix	A-		Admix	A-
TZEI 124	TZE-Y Pop STR Co S6 Inbred 3-1-3	Admix	A-		Admix	A-
TZEI 127	TZE-Y Pop STR Co S6 Inbred 10-3-4	Admix	A-		Admix	A-
TZEI 136	TZE-Y Pop STR Co S6 Inbred 21-1-3	Admix	A-		Admix	A-
TZEI 146	TZE-Y Pop STR Co S7 Inbred 49-3-3	3	0.634		Admix	A-
TZEI 182	TZE-Y Pop STR Co S6 Inbred 152-2-2	3	0.708		Admix	A-
TZEI 355	(TZEI 1 x TZEI 2) S6 inb 125-2/5-1/2-1/1	Admix	A-		Admix	A-
TZEI 359	(TZEI 1 x TZEI 2) S6 inb 129-1/3-3/3-1/1	3	0.621		Admix	A-
TZEI 360	(TZEI 1 x TZEI 2) S6 inb 131-1/3-2/3-1/1	Admix	A-		Admix	A-
TZEI 361	(TZEI 1 x TZEI 2) S6 inb 133-1/2-1/2-1/1	Admix	A-		Admix	A-
TZEI 362	(TZEI 1 x TZEI 2) S6 inb 133-1/2-2/2-1/1	3	0.748		Admix	A-
TZEI 364	(TZEI 1 x TZEI 2) S6 inb 134-3/3-1/2-1/1	3	0.87		Admix	A-
TZEI 365	(TZEI 1 x TZEI 2) S6 inb 136-2/5-1/4-1/1	3	0.856		Admix	A-
TZEI 366	(TZEI 1 x TZEI 2) S6 inb 136-3/5-1/2-1/1	3	0.578		Admix	A-
TZEI 368	(TZEI 1 x TZEI 2) S6 inb 136-4/5-2/2-1/1	3	0.841		Admix	A-
TZEI 369	(TZEI 1 x TZEI 2) S6 inb 136-5/5-1/2-1/1	3	0.721		Admix	A-
TZEI 375	(TZEI 1 x TZEI 2) S6 inb 189-2/4-3/3-1/1	3	0.852		Admix	A-
TZEI 376	(TZEI 1 x TZEI 2) S6 inb 189-3/4-1/3-1/1	3	0.564		Admix	A-
TZEI 378	(TZEI 1 x TZEI 2) S6 inb 190-1/9-1/3-1/1	Admix	A-		Admix	A-
TZEI 379	(TZEI 1 x TZEI 2) S6 inb 190-1/9-2/3-1/1	3	0.602		Admix	A-
TZEI 383	(TZEI 1 x TZEI 2) S6 inb 190-5/9-2/2-1/1	Admix	A-		Admix	A-
TZEI 384	(TZEI 1 x TZEI 2) S6 inb 190-8/9-1/3-1/1	Admix	A-		Admix	A-
TZEI 416	(TZEI 11 x TZEI 8) S6 inb 23-1/3-7/7-1/1	2	0.904		Admix	A-
TZEI 426	(TZEI 11 x TZEI 8) S6 inb 30-3/3-2/9-1/1	Admix	A-		Admix	A-
TZEI 494	(TZEI 11 x TZEI 8) S6 inb 201-1/2-3/6-1/1	2	0.821		Admix	A-
TZEI 522	(TZEI 11 x TZEI 8) S6 inb 282-2/3-1/5-1/1	2	0.894		Admix	A-
TZEEI 9	TZEF-Y SR BC1 x 9450 STR S6 Inb 8A	1	0.696		Admix	A-
TZEEI 15	TZEE-W Pop x LD S6 (Set A) Inb. 44	Admix	A-		Admix	A-
TZEEI 29	TZEE-W SR BC5 x 1368 STR S7 Inb. 27	Admix	A-		Admix	A-
TZEEI 36	TZEE-W SR BC5 x 1368 STR S7 Inb. 28	3	0.857		Admix	A-
TZEEI 49	TZEE-W Pop x LD S6 (Set A) Inb. 43A	Admix	A-		Admix	A-
TZEEI 105	TZEE-W Pop X LDS6 inb 43	Admix	A-		Admix	A-
TZEEIOR 45	2009 TZEE-ORI STR S5 8-3/3-2/3-4/5-4/4-2/2	Admix	A-		Admix	A-
TZEEIOR 92	2009 TZEE-ORI STR S6 15-1/2-1/2-2/2-3/3-2/2	3	0.811		Admix	A-
TZEEIOR 97	2009 TZEE-ORI STR S6 15-2/2-1/2-1/3-3/3-1/1	3	0.586		Admix	A-
TZEEIOR 98	2009 TZEE-ORI STR S6 15-2/2-1/2-2/3-1/2-1/1	Admix	A-		Admix	A-
TZEEIOR 99	2009 TZEE-ORI STR S6 15-2/2-1/2-3/3-2/3-1/1	3	0.704		Admix	A-
TZEEIOR 125	2009 TZEE-ORI STR S6 31-1/2-2/2-2/2-1/3-1/1	3	0.722		Admix	A-
TZEEIOR 202	2009 TZEE-ORI STR S6 68-3/3-1/3-1/2-3/4-1/1	Admix	A-		Admix	A-
TZEEIOR 205	2009 TZEE-ORI STR S6 74-1/2-1/3-1/2-2/3-1/1	3	0.591		Admix	A-
TZEEIOR 233	2009 TZEE-ORI STR S6 85-1/2-5/5-1/2-1/3-1/1	Admix	A-		Admix	A-
TZEEIOR 234	2009 TZEE-ORI STR S6 85-1/2-5/5-2/2-1/4-1/1	3	0.876		Admix	A-
TZEEIOR 249	2009 TZEE-ORI STR S6 100-3/3-1/3-1/1-1/3-1/3	3	0.992		Admix	A-
TZEEQI 7	TZEE-W Pop x 1368 STR S7 Inb 40 x Pool 15 SR QPM BC1S5 (7) 4-10-1-1	Admix	A-		Admix	A-
TZEEQI 145	TZEE-W Pop x 1368 STR S7 Inb 40 x Pool 15 SR QPM BC2S5 (7) 8/9-7/7-2/6	3	0.763		Admix	A-
