# Supplementary material for: Genetic diversity and population structure of early and extra-early maturing maize germplasm adapted to sub-Saharan Africa
Source: BMC Plant Biol. 2021 Feb 17;21:96. doi: 10.1186/s12870-021-02829-6 (PMC7888073; doi:10.1186/s12870-021-02829-6)
Supplement: Supplementary file 3 — Additional file 3: Table S2. Pedigree of 439 maize inbred lines used in the present study. [file 12870_2021_2829_MOESM3_ESM.xlsx]

## Sheet: Sheet1
Pedigree of 439 maize inbred lines used in present study
Sr. No.	ID ind	Pedigree	Origin
1	ENT 13	[M37W/ZM607#bF37sr-2-3sr-6-2-X]-8-2-X-1-BB-B-xP84c1 F27-4-3-3-B-1-B] F29-1-2-2 x [KILIMA ST94A]-30/MSV-03-101-08-B-B-1xP84c1 F27-4-1-4-B-3-B] F2-1-2-1-1-1-B x CML486]-1-1	CIMMYT
2	ENT 17	[(87036/87923)-X-800-3-1-X-1-B-B-1-1-1-B-B-xP84c1 F26-2-2-4-B-2-B] F47-3-1-1-3 x M37W/ZM607#bF37sr-2-3sr-6-2-X]-8-2-X-1-BB-B-xP84c1 F27-4-3-3-B-1-B]-3-2-B x P33c3 F64-1-1-4-BB]-1-1	CIMMYT
3	ENT 8	[M37W/ZM607#bF37sr-2-3sr-6-2-X]-8-2-X-1-BB-B-xP84c1 F27-4-3-3-B-1-B] F29-1-2-1-4 x (87036/87923)-X-800-3-1-X-1-B-B-1-1-1-B-B-xP84c1 F26-2-2-4-B-2-B]-1-1-B x CML486]-1-1	CIMMYT
4	TZdEI 8	TZE-Y POP STR 106 S5 156/194-1/2-2/2-2/2-2/6	IITA
5	TZdEI 12	TZE-Y POP STR 106 S5 2/194-1/1-1/2-1/2-3/4	IITA
6	TZdEI 16	TZEE-Y POP STR 106 S5 17/194-2/2-2/2-4/4-3/3	IITA
7	TZdEI 17	TZEE-Y POP STR 106 S5 189/194-1/1-1/2-5/5-2/9	IITA
8	TZdEI 21	TZEE-Y POP STR 106 S5 189/194-1/1-1/2-3/5-4/6	IITA
9	TZdEI 24	TZEE-Y POP STR 106 S5 189/194-1/1-1/2-2/5-2/6	IITA
10	TZdEI 37	TZEE-Y POP STR 106 S5 170/194-3/3-2/2-2/2-1/2	IITA
11	TZdEI 40	TZEE-Y POP STR 106 S5 139/194-1/2-1/1-5/6-3/4	IITA
12	TZdEI 41	TZEE-Y POP STR 106 S5 121/194-1/1-1/1-2/3-1/2	IITA
13	TZdEI 42	TZE-Y POP STR 106 S5 189/194-1/1-1/2-2/5-3/5	IITA
14	TZdEI 43	TZE-Y POP STR 106 S5 139/194-1/2-1/1-2/6-4/6	IITA
15	TZdEI 46	TZE-Y POP STR 106 S5 189/194-1/1-1/2-1/5-7/12	IITA
16	TZdEI 48	TZEE-Y POP STR 106 S5 189/194-1/1-1/2-4/5-9/9	IITA
17	TZdEI 52	TZE-Y POP STR 106 S5 17/194-2/2-2/2-4/4-3/4	IITA
18	TZdEI 53	TZE-Y POP STR 106 S5 139/194-1/2-1/1-1/6-7/11	IITA
19	TZdEI 65	TZEE-Y POP STR 106 S5 189/194-1/1-1/2-5/5-9/9	IITA
20	TZdEI 68	TZE-Y POP STR 106 S5 189/194-1/1-1/2-2/5-4/5	IITA
21	TZdEI 69	TZE-W POP STR 104 S5 45/208-1/2-1/1-4/7-4/9	IITA
22	TZdEI 71	TZEE-W POP STR 104 S5 98/208-2/2-2/2-1/2-1/2	IITA
23	TZdEI 72	TZE-W POP STR 104 S5 1/208-1/1-3/3-3/3-4/9	IITA
24	TZdEI 81	TZEE-W POP STR 104 S5 1/208-1/1-3/3-2/2-3/3	IITA
25	TZdEI 82	TZE-W POP STR 104 S5 98/208-2/2-2/2-1/2-2/3	IITA
26	TZdEI 84	TZEE-W POP STR 104 S5 98/208-2/2-1/2-1/3-3/5	IITA
27	TZdEI 92	TZE-W POP STR 104 S5 6/208-1/2-1/2-1/1-3/4	IITA
28	TZdEI 94	TZE-W POP STR 104 S5 127/208-1/3-2/3-3/3-1/2	IITA
29	TZdEI 98	TZE-W POP STR 104 S5 83/208-1/1-2/2-2/4-5/5	IITA
30	TZdEI 100	TZE-W POP STR 104 S5 20/208-1/2-1/3-1/2-4/4	IITA
31	TZdEI 105	TZE-W POP STR 104 S5 83/208-1/1-2/2-1/4-1/4	IITA
32	TZdEI 120	TZEE-W POP STR 104 S5 18/208-2/2-3/4-1/2-2/2	IITA
33	TZdEI 124	TZEE-W POP STR 104 S5 83/208-1/1-2/2-3/4-1/3	IITA
34	TZdEI 128	TZE-W POP STR 104 S5 45/208-1/2-1/1-6/7-8/10	IITA
35	TZdEI 129	TZEE-W POP STR 104 S5 41/160-3/4	IITA
36	TZdEI 131	TZE-W POP STR 104 S5 83/208-1/1-2/2-3/4-3/4	IITA
37	TZdEI 139	TZE-W POP STR 104 S5 17/160-1/1	IITA
38	TZdEI 143	TZE-W POP STR 104 S5 197/208-2/2-4/5-1/2-1/2	IITA
39	TZdEI 153	TZE-W POP STR 104 S5 134/160-1/3	IITA
40	TZdEI 157	TZE-W POP STR 104 S5 22/160-1/3	IITA
41	TZdEI 173	TZE-W POP STR 104 S5 41/160-1/2	IITA
42	TZdEI 182	TZE-W POP STR 108 S5 164/198-1/1-3/5-1/2-3/5	IITA
43	TZdEI 192	TZE-W POP STR 108 S5 52/198-1/2-1/2-2/3-2/2	IITA
44	TZdEI 198	TZE-W POP STR 108 S5 135/198-1/1-3/6-1/3-3/4	IITA
45	TZdEI 201	TZE-W POP STR 108 S5 69/198-1/1-1/2-2/2-1/5	IITA
46	TZdEI 202	TZE-W POP STR 108 S5 195/198-1/2-1/2-2/2-2/4	IITA
47	TZdEI 212	TZE-W POP STR 108 S5 65/198-1/1-2/2-2/2-5/5	IITA
48	TZdEI 215	TZE-W POP STR 108 S5 195/198-1/2-2/2-1/2-10/10	IITA
49	TZdEI 216	TZE-W POP STR 108 S5 86/198-1/1-2/2-2/2-2/6	IITA
50	TZdEI 221	TZE-W POP STR 108 S5 195/198-1/2-2/2-2/2-1/6	IITA
51	TZdEI 222	TZE-W POP STR 108 S5 183/198-1/1-3/3-1/1-6/9	IITA
52	TZdEI 223	TZE-W POP STR 108 S5 52/198-1/2-1/2-1/3-4/5	IITA
53	TZdEI 224	TZE-W POP STR 108 S5 93/198-1/1-3/3-2/2-2/6	IITA
54	TZdEI 225	TZE-W POP STR 108 S5 89/198-1/1-2/2-1/2-4/4	IITA
55	TZdEI 227	TZE-W POP STR 108 S5 69/198-1/1-1/2-1/2-2/5	IITA
56	TZdEI 229	TZE-W POP STR 108 S5 195/198-2/2-1/3-2/3-1/5	IITA
57	TZdEI 230	TZE-W POP STR 108 S5 56/198-1/2-2/4-2/2-4/11	IITA
58	TZdEI 238	TZE-W POP STR 108 S5 195/198-2/2-3/3-3/3-5/5	IITA
59	TZdEI 257	TZE-W POP STR 108 S5 19/198-2/2-3/4-1/1-2/8	IITA
60	TZdEI 260	TZEE-W POP STR 108 S5 93/198-1/1-3/3-1/2-1/5	IITA
61	TZdEI 264	TZEE-W POP STR 108 S5 54/198-1/1-1/4-3/3-4/9	IITA
62	TZdEI 268	TZEE-W POP STR 108 S5 1/198-1/1-2/2-2/2-1/4	IITA
63	TZdEI 272	TZE-W POP STR 108 S5 30/198-1/1-2/3-1/1-5/6	IITA
64	TZdEI 273	TZE-W POP STR 108 S5 195/198-2/2-1/3-1/3-5/5	IITA
65	TZdEI 275	TZE-W POP STR 108 S5 34/198-2/2-1/2-1/2-1/4	IITA
66	TZdEI 280	TZE-W POP STR 108 S5 65/198-1/1-2/2-1/2-4/5	IITA
67	TZdEI 283	TZE-W POP STR 108 S5 132/198-1/2-1/3-2/2-3/5	IITA
68	TZdEI 299	TZE-W POP STR 108 S5 127/198-1/1-1/2-1/1-1/1	IITA
69	TZdEI 307	TZEE-W POP STR 108 S5 63/198-1/1-1/3-3/3-1/1	IITA
70	TZdEI 314	TZEE-W POP STR 107 S5 53/254-2/2-3/3-2/3-1/3	IITA
71	TZdEI 315	TZEE-W POP STR 107 S5 53/254-2/2-3/3-1/3-2/3	IITA
72	TZdEI 352	TZE-W POP STR 107 S5 24/254-1/2-1/1-1/1-2/2	IITA
73	TZdEI 357	TZE-W POP STR 107 S5 37/254-2/2-2/2-1/3-2/2	IITA
74	TZdEI 378	TZE-W POP STR 107 S5 53/254-2/2-3/3-3/3-1/2	IITA
75	TZdEI 396	TZE-W POP STR 107 S5 85/254-1/1-2/3-3/3-1/1	IITA
76	TZdEI 399	TZE-W POP STR 107 S5 118/254-2/2-1/1-2/2-1/3	IITA
77	TZdEI 425	TZE-W POP STR 107 S5 223/254-1/2-2/2-2/3-1/2	IITA
78	TZdEI 441	TZE-W POP STR 107 S5 232/254-1/1-1/4-2/3-1/2	IITA
79	TZdEI 479	TZEE-W POP STR 105 S5 126/253-1/2-1/2-2/3-1/4	IITA
80	TZdEI 485	TZEE-W POP STR 105 S5 197/253-2/2-1/2-1/2-1/3	IITA
81	TZdEI 492	TZE-W POP STR 105 S5 2/253-1/1-2/2-1/2-1/2	IITA
82	TZdEI 551	TZE-W POP STR 105 S5 112/253-1/1-3/4-2/4-1/3	IITA
83	TZdEEI 1	TZEE-Y POP STR 106 S5 9/194-1/2-1/2-1/2-3/3 (32)	IITA
84	TZdEEI 2	TZEE-Y POP STR 106 S5 19/194-1/2-1/2-2/2-1/3 (33)	IITA
85	TZdEEI 4	TZEE-Y POP STR 106 S5 35/194-2/2-1/2-2/2-1/3 (40)	IITA
86	TZdEEI 7	TZEE-Y POP STR 106 S5 189/194-1/1-1/2-4/5-7/9 (154)	IITA
87	TZdEEI 9	TZEE-Y POP STR 106 S5 98/194-1/2-1/2-1/2-1/2 (209)	IITA
88	TZdEEI 12	TZEE-Y POP STR 106 S5 2/194-1/1-1/2-1/2-4/4 (222)	IITA
89	TZdEEI 13	TZEE-Y POP STR 106 S5 35/194-2/2-1/2-1/2-1/3 (239)	IITA
90	TZdEEI 34	TZEE-W POP STR 108 S5 30/198-1/1-2/3-1/1-1/6 (669)	IITA
91	TZdEEI 50	TZEE-W POP STR 108 S5 127/198-1/1-2/2-1/2-3/3 (958)	IITA
92	TZdEEI 51	TZEE-W POP STR 108 S5 127/198-1/1-2/2-2/2-1/3 (959)	IITA
93	TZdEEI 54	TZEE-W POP STR 108 S5 161/198-1/1-1/2-2/3-3/5 (1158)	IITA
94	TZdEEI 64	TZE-W POP STR 107 S5 37/254-2/2-2/2-2/3-1/3	IITA
95	TZdEEI 68	TZE-W POP STR 107 S5 71/254-1/2-2/2-1/3-1/2	IITA
96	TZdEEI 71	TZE-W POP STR 107 S5 109/254-1/1-2/2-3/3-1/2	IITA
97	TZdEEI 72	TZE-W POP STR 107 S5 109/254-1/1-2/2-3/4-1/2	IITA
98	TZdEEI 78	TZEE-W POP STR 105 S5 46/253-2/2-2/3-2/2-2/5	IITA
99	TZdEEI 90	TZEE-W POP STR 105 S5 126/253-1/2-2/2-1/1-1/3	IITA
100	TZdEEI 91	TZEE-W POP STR 105 S5 126/253-2/2-1/2-2/3-2/3	IITA
101	TZdEEI 103	TZE-W POP STR 105 S5 24/253-1/2-1/1-4/5-2/2	IITA
102	TZEIOR 1	2009 TZE OR1 DT STR S6 inb 9 -1/2-3/3-2/3-1/3-1/1	IITA
103	TZEIOR 2	2009 TZE OR1 DT STR S6 inb 9 -1/2-2/3-2/2-1/4-1/1	IITA
104	TZEIOR 3	2009 TZE OR1 DT STR S6 inb 9-1/2-1/3-2/3-1/3-1/1	IITA
105	TZEIOR 4	2009 TZE OR1 DT STR S6 inb 9 -1/2-1/3-3/3-1/3-1/1	IITA
106	TZEIOR 5	2009 TZE OR1 DT STR S6 inb 9 - 1/2-3/3-3/3-1/3-1/1	IITA
107	TZEIOR 6	2009 TZE OR1 DT STR S6 inb 9 -1/2-1/3-1/3-1/4-1/1	IITA
108	TZEIOR 8	2009 TZE OR1 DT STR S6 inb 9 -1/2-3/3-1/3-1/2-1/1	IITA
109	TZEIOR 9	2009 TZE OR1 DT STR S6 inb 10-1/1-1/2-1/1-1/3-1/1	IITA
110	TZEIOR 10	2009 TZE OR1 DT STR S6 inb 10-1/1-1/2-1/1-1/3-1/1	IITA
111	TZEIOR 11	2009 TZE OR1 DT STR S6 inb 10-1/1-2/2-1/3-3/4-1/1	IITA
112	TZEIOR 12	2009 TZE OR1 DT STR S6 inb 10-1/1-2/2-2/3-1/3-1/1	IITA
113	TZEIOR 13	2009 TZE OR1 DT STR S6 inb 10-1/1-2/2-3/3-1/2-1/1	IITA
114	TZEIOR 16	2009 TZE OR1 DT STR S6 inb 12-1/2-1/1-1/3-1/3-1/1	IITA
115	TZEIOR 18	2009 TZE OR1 DT STR S6 inb 12-1/2-1/1-3/3-1/4-1/1	IITA
116	TZEIOR 19	2009 TZE OR1 DT STR S6 inb 12-2/2-1/2-1/2-1/2-1/1	IITA
117	TZEIOR 20	2009 TZE OR1 DT STR S6 inb 12-2/2-1/2-2/2-1/2-1/1	IITA
118	TZEIOR 21	2009 TZE OR1 DT STR S6 inb 12-2/2-2/2-1/3-1/3-1/1	IITA
119	TZEIOR 24	2009 TZE OR1 DT STR S6 inb 12-2/2-2/2-3/3-1/3-1/1	IITA
120	TZEIOR 25	2009 TZE OR1 DT STR S6 inb 19-1/1-2/2-1/2-3/4-1/1	IITA
121	TZEIOR 26	2009 TZE OR1 DT STR S6 inb 19-1/1-2/2-1/2-4/4-1/1	IITA
122	TZEIOR 27	2009 TZE OR1 DT STR S6 inb 19-1/1-2/2-2/2-1/4-1/1	IITA
123	TZEIOR 28	2009 TZE OR1 DT STR S6 inb 19-1/1-2/2-2/2-2/4-1/1	IITA
124	TZEIOR 29	2009 TZE OR1 DT STR S6 inb 19-1/1-2/2-2/2-3/4-1/1	IITA
125	TZEIOR 30	2009 TZE OR1 DT STR S6 inb 19-1/1-2/2-2/2-4/4-1/1	IITA
126	TZEIOR 31	2009 TZE OR1 DT STR S6 inb 22-2/2-1/2-1/4-1/3-1/1	IITA
127	TZEIOR 32	2009 TZE OR1 DT STR S6 inb 22-2/2-1/2-1/4-2/3-1/1	IITA
128	TZEIOR 35	2009 TZE OR1 DT STR S6 inb 22-2/2-1/2-2/4-3/3-1/1	IITA
129	TZEIOR 37	2009 TZE OR1 DT STR S6 inb 22-2/2-1/2-3/4-2/4-1/1	IITA
130	TZEIOR 40	2009 TZE OR1 DT STR S6 inb 22-2/2-1/2-4/4-2/3-1/1	IITA
131	TZEIOR 41	2009 TZE OR1 DT STR S6 inb 22-2/2-1/2-4/4-3/3-1/1	IITA
132	TZEIOR 42	2009 TZE OR1 DT STR S6 inb 22-2/2-2/2-2/3-1/3-1/1	IITA
133	TZEIOR 43	2009 TZE OR1 DT STR S6 inb 22-2/2-2/2-2/3-2/3-1/1	IITA
134	TZEIOR 44	2009 TZE OR1 DT STR S6 inb 22-2/2-2/2-2/3-3/3-1/1	IITA
135	TZEIOR 45	2009 TZE OR1 DT STR S6 inb 22-2/2-2/2-3/3-1/3-1/1	IITA
136	TZEIOR 46	2009 TZE OR1 DT STR S6 inb 22-2/2-2/2-3/3-3/3-1/1	IITA
137	TZEIOR 47	2009 TZE OR1 DT STR S6 inb 24-1/2-1/2-2/4-1/1-1/1	IITA
138	TZEIOR 48	2009 TZE OR1 DT STR S6 inb 24-1/2-1/2-2/4-1/1-1/1	IITA
139	TZEIOR 49	2009 TZE OR1 DT STR S6 inb 24-1/2-2/2-2/3-1/2-1/1	IITA
140	TZEIOR 50	2009 TZE OR1 DT STR S6 inb 24-1/2-2/2-3/3-1/1-1/1	IITA
141	TZEIOR 51	2009 TZE OR1 DT STR S6 inb 24-2/2-1/1-2/3-1/2-1/1	IITA
142	TZEIOR 52	2009 TZE OR1 DT STR S6 inb 24-2/2-1/1-3/3-1/1-1/1	IITA
143	TZEIOR 55	2009 TZE OR1 DT STR S6 inb 38-1/3-3/3-1/2-1/2-1/1	IITA
144	TZEIOR 56	2009 TZE OR1 DT STR S6 inb 38-2/3-1/3-1/3-1/2-1/1	IITA
145	TZEIOR 57	2009 TZE OR1 DT STR S6 inb 38-2/3-1/3-1/3-2/2-1/1	IITA
146	TZEIOR 58	2009 TZE OR1 DT STR S6 inb 38-2/3-1/3-2/3-1/3-1/1	IITA
147	TZEIOR 59	2009 TZE OR1 DT STR S6 inb 38-2/3-1/3-2/3-2/3-1/1	IITA
148	TZEIOR 60	2009 TZE OR1 DT STR S6 inb 38-2/3-1/3-2/3-3/3-1/1	IITA
149	TZEIOR 61	2009 TZE OR1 DT STR S6 inb 38-2/3-1/3-3/3-1/2-1/1	IITA
150	TZEIOR 62	2009 TZE OR1 DT STR S6 inb 38-2/3-1/3-3/3-1/4-1/1	IITA
151	TZEIOR 63	2009 TZE OR1 DT STR S6 inb 38-2/3-1/3-3/3-2/2-1/1	IITA
152	TZEIOR 64	2009 TZE OR1 DT STR S6 inb 38-2/3-2/3-1/2-1/4-1/1	IITA
153	TZEIOR 65	2009 TZE OR1 DT STR S6 inb 38-2/3-2/3-1/2-1/4-1/1	IITA
154	TZEIOR 66	2009 TZE OR1 DT STR S6 inb 38-2/3-2/3-2/2-1/2-1/1	IITA
155	TZEIOR 67	2009 TZE OR1 DT STR S6 inb 38-2/3-2/3-2/2-2/2-1/1	IITA
156	TZEIOR 68	2009 TZE OR1 DT STR S6 inb 38-2/3-3/3-1/4-1/3-1/1	IITA
157	TZEIOR 69	2009 TZE OR1 DT STR S6 inb 38-2/3-3/3-1/4-2/3-1/1	IITA
158	TZEIOR 70	2009 TZE OR1 DT STR S6 inb 38-2/3-3/3-1/4-3/3-1/1	IITA
159	TZEIOR 71	2009 TZE OR1 DT STR S6 inb 38-2/3-3/3-2/4-1/3-1/1	IITA
160	TZEIOR 72	2009 TZE OR1 DT STR S6 inb 38-2/3-3/3-2/4-2/3-1/1	IITA
161	TZEIOR 73	2009 TZE OR1 DT STR S6 inb 38-2/3-3/3-2/4-3/3-1/1	IITA
162	TZEIOR 74	2009 TZE OR1 DT STR S6 inb 38-2/3-3/3-3/4-1/4-1/1	IITA
163	TZEIOR 75	2009 TZE OR1 DT STR S6 inb 38-2/3-3/3-3/4-2/4-1/1	IITA
164	TZEIOR 76	2009 TZE OR1 DT STR S6 inb 38-2/3-3/3-3/4-3/4-1/1	IITA
165	TZEIOR 77	2009 TZE OR1 DT STR S6 inb 38-2/3-3/3-3/4-4/4-1/1	IITA
166	TZEIOR 78	2009 TZE OR1 DT STR S6 inb 38-2/3-3/3-4/4-1/2-1/1	IITA
167	TZEIOR 79	2009 TZE OR1 DT STR S6 inb 38-2/3-3/3-4/4-2/2-1/1	IITA
168	TZEIOR 80	2009 TZE OR1 DT STR S6 inb 38-3/3-1/3-1/3-1/3-1/1	IITA
169	TZEIOR 81	2009 TZE OR1 DT STR S6 inb 38-3/3-1/3-1/3-2/3-1/1	IITA
170	TZEIOR 82	2009 TZE OR1 DT STR S6 inb 38-3/3-1/3-1/3-3/3-1/1	IITA
171	TZEIOR 83	2009 TZE OR1 DT STR S6 inb 38-3/3-1/3-2/3-1/2-1/1	IITA
172	TZEIOR 84	2009 TZE OR1 DT STR S6 inb 38-3/3-1/3-2/3-2/2-1/1	IITA
173	TZEIOR 85	2009 TZE OR1 DT STR S6 inb 38-3/3-2/3-1/2-1/3-1/1	IITA
174	TZEIOR 86	2009 TZE OR1 DT STR S6 inb 38-3/3-2/3-1/2-2/3-1/1	IITA
175	TZEIOR 87	2009 TZE OR1 DT STR S6 inb 38-3/3-2/3-2/2-1/4-1/1	IITA
176	TZEIOR 88	2009 TZE OR1 DT STR S6 inb 38-3/3-2/3-2/2-1/4-1/1	IITA
177	TZEIOR 89	2009 TZE OR1 DT STR S6 inb 38-3/3-3/3-1/2-1/2-1/1	IITA
178	TZEIOR 90	2009 TZE OR1 DT STR S6 inb 38-3/3-3/3-2/2-1/2-1/1	IITA
179	TZEIOR 91	2009 TZE OR1 DT STR S6 inb 38-3/3-3/3-2/2-2/2-1/1	IITA
180	TZEIOR 92	2009 TZE OR1 DT STR S6 inb 42-1/1-1/2-1/2-1/2-1/1	IITA
181	TZEIOR 108	2009 TZE OR1 DT STR S6 inb 66-1/1-1/2-1/2-1/2-1/1	IITA
182	TZEIOR 109	2009 TZE OR1 DT STR S6 inb 67-2/2-1/1-2/2-1/2-1/1	IITA
183	TZEIOR 110	2009 TZE OR1 DT STR S6 inb 68-1/1-1/2-1/1-1/3-1/1	IITA
184	TZEIOR 111	2009 TZE OR1 DT STR S6 inb 68-1/1-2/2-1/1-1/2-1/1	IITA
185	TZEIOR 114	2009 TZE OR1 DT STR S6 inb 70-1/2-2/2-1/1-1/1-1/1	IITA
186	TZEIOR 115	2009 TZE OR1 DT STR S6 inb 77-1/3-1/2-1/3-1/5-1/1	IITA
187	TZEIOR 116	2009 TZE OR1 DT STR S6 inb 77-1/3-1/2-2/3-1/3-1/1	IITA
188	TZEIOR 117	2009 TZE OR1 DT STR S6 inb 77-1/3-1/2-3/3-1/3-1/1	IITA
189	TZEIOR 118	2009 TZE OR1 DT STR S6 inb 77-2/3-1/2-1/3-1/2-1/1	IITA
190	TZEIOR 119	2009 TZE OR1 DT STR S6 inb 77-2/3-1/2-2/3-1/4-1/1	IITA
191	TZEIOR 120	2009 TZE OR1 DT STR S6 inb 77-2/3-1/2-3/3-1/4-1/1	IITA
192	TZEIOR 121	2009 TZE OR1 DT STR S6 inb 77-2/3-2/2-1/2-1/3-1/1	IITA
193	TZEIOR 122	2009 TZE OR1 DT STR S6 inb 77-2/3-2/2-2/2-1/2-1/1	IITA
194	TZEIOR 123	2009 TZE OR1 DT STR S6 inb 77-3/3-1/2-1/3-1/4-1/1	IITA
195	TZEIOR 124	2009 TZE OR1 DT STR S6 inb 77-3/3-1/2-2/3-1/4-1/1	IITA
196	TZEIOR 125	2009 TZE OR1 DT STR S6 inb 77-3/3-1/2-3/3-1/4-1/1	IITA
197	TZEIOR 126	2009 TZE OR1 DT STR S6 inb 77-3/3-2/2-1/2-1/4-1/1	IITA
198	TZEIOR 127	2009 TZE OR1 DT STR S6 inb 77-3/3-2/2-2/2-1/3-1/1	IITA
199	TZEIOR 128	2009 TZE OR1 DT STR S6 inb 81-1/2-1/1-2/3-1/2-1/1	IITA
200	TZEIOR 129	2009 TZE OR1 DT STR S6 inb 85-1/1-1/2-2/3-1/2-1/1	IITA
201	TZEIOR 130	2009 TZE OR1 DT STR S6 inb 85-1/1-2/2-1/2-1/1-1/1	IITA
202	TZEIOR 133	2009 TZE OR1 DT STR S6 inb 87-3/3-1/2-1/2-1/3-1/1	IITA
203	TZEIOR 135	2009 TZE OR1 DT STR S6 inb 87-3/3-2/2-1/2-1/3-1/1	IITA
204	TZEIOR 137	2009 TZE OR1 DT STR S6 inb 88-1/2-2/2-1/2-1/3-1/1	IITA
205	TZEIOR 139	2009 TZE OR1 DT STR S6 inb 88-2/2-1/3-1/2-1/2-1/1	IITA
206	TZEIOR 142	2009 TZE OR1 DT STR S6 inb 88-2/2-3/3-1/3-2/4-1/1	IITA
207	TZEIOR 144	2009 TZE OR1 DT STR S6 inb 89-1/2-1/1-1/3-1/3-1/1	IITA
208	TZEIOR 145	2009 TZE OR1 DT STR S6 inb 89-1/2-1/1-2/3-1/5-1/1	IITA
209	TZEIOR 146	2009 TZE OR1 DT STR S6 inb 89-1/2-1/1-3/3-1/4-1/1	IITA
210	TZEIOR 147	2009 TZE OR1 DT STR S6 inb 89-1/2-1/1-3/3-1/4-1/1	IITA
211	TZEIOR 150	2009 TZE OR1 DT STR S6 inb 89-2/2-2/2-1/3-1/3-1/1	IITA
212	TZEIOR 155	2009 TZE OR1 DT STR S6 inb 100-3/3-1/2-1/2-1/2-1/1	IITA
213	TZEIOR 156	(TZEI 17 X TZEI 11) S6 inb 55-1/4-2/4-4/4-1/2-1/1	IITA
214	TZEIOR 157	(TZEI 17 X TZEI 11) S6 inb 25-5/5-6/6-1/6-2/3-1/1	IITA
215	TZEIOR 158	(TZEI 17 X TZEI 11) S6 inb 25-5/5-5/6-1/2-2/4-1/1	IITA
216	TZEIOR 159	(TZEI 17 X TZEI 11) S6 inb 55-1/4-2/4-1/4-3/3-1/1	IITA
217	TZEIOR 160	(TZEI 17 X TZEI 11) S6 inb 17-2/7-3/5-2/3-1/3-1/1	IITA
218	TZEIOR 161	(TZEI 17 X TZEI 11) S6 inb 55-4/4-1/4-1/3-1/1-1/1	IITA
219	TZEIOR 162	(TZEI 17 X TZEI 11) S6 inb 54-3/4-1/4-3/3-1/2-1/1	IITA
220	TZEIOR 163	(TZEI 17 X TZEI 11) S6 inb 25-5/5-6/6-1/6-1/3-1/1	IITA
221	TZEIOR 164	(TZEI 17 X TZEI 11) S6 inb 55-1/4-4/4-1/3-3/4-1/1	IITA
222	TZEIOR 165	(TZEI 17 X TZEI 11) S6 inb 55-1/4-4/4-1/3-4/4-1/1	IITA
223	TZEIOR 166	(TZEI 17 X TZEI 11) S6 inb 25-5/5-6/6-1/2-3/4-1/1-1/1	IITA
224	TZEIOR 167	(TZEI 17 X TZEI 11) S6 inb 25-5/5-6/6-1/6-3/3-1/1-1/1	IITA
225	TZEIOR 168	(TZEI 17 X TZEI 11) S6 inb 36-4/5-3/4-1/2-1/2-1/1-1/1	IITA
226	TZEIOR 169	(TZEI 17 X TZEI 11) S6 inb 36-4/5-2/4-4/5-3/3-1/1-1/1	IITA
227	TZEI 8	TZE-Y Pop STR Co S6 Inbred 62-3-3	IITA
228	TZEI 9	TZE-Y Pop STR Co S6 Inbred 66	IITA
229	TZEI 10	TZE-Y Pop STR Co S6 Inbred 152	IITA
230	TZEI 11	TZE Comp5-Y C6 S6 Inbred 8	IITA
231	TZEI 13	TZE Comp5-Y C6 S6 Inbred 12	IITA
232	TZEI 16	TZE Comp5-Y C6 S6 Inbred 31	IITA
233	TZEI 17	TZE Comp5-Y C6 S6 Inbred 35	IITA
234	TZEI 23	TZE-Y Pop STR Co S6 Inbred 62-2-3	IITA
235	TZEI 24	TZE-Y Pop STR Co S6 Inbred 142-2-2	IITA
236	TZEI 25	TZE-Y Pop STR Co S6 Inbred 171-1-2	IITA
237	TZEI 35	TZE-W Pop STR Co S6 Inbred 7A	IITA
238	TZEI 56	TZE-W Pop STR Co S6 Inbred 75-1-3	IITA
239	TZEI 60	TZE-W Pop STR Co S6 Inbred 90-1-3	IITA
240	TZEI 65	TZE-W Pop STR Co S6 Inbred 141-1-2	IITA
241	TZEI 68	TZE-W Pop STR Co S6 Inbred 149-1-3	IITA
242	TZEI 80	TZE-W Pop x 1368 STR S7 Inb. 3	IITA
243	TZEI 83	TZE-W Pop x 1368 STR S7 Inb. 8	IITA
244	TZEI 86	TZE-W Pop x 1368 STR S7 Inb. 10	IITA
245	TZEI 87	TZE-W Pop x 1368 STR S7 Inb. 11	IITA
246	TZEI 98	TZE-W Pop x LD S6 Inbred 12-1-2	IITA
247	TZEI 107	WEC STR S8 Inbred 19B	IITA
248	TZEI 108	WEC STR S7 Inbred 7	IITA
249	TZEI 124	TZE-Y Pop STR Co S6 Inbred 3-1-3	IITA
250	TZEI 127	TZE-Y Pop STR Co S6 Inbred 10-3-4	IITA
251	TZEI 129	TZE-Y Pop STR Co S6 Inbred 16-1-3	IITA
252	TZEI 135	TZE-Y Pop STR Co S6 Inbred 17-2-3	IITA
253	TZEI 136	TZE-Y Pop STR Co S6 Inbred 21-1-3	IITA
254	TZEI 146	TZE-Y Pop STR Co S7 Inbred 49-3-3	IITA
255	TZEI 157	TZE-Y Pop STR Co S6 Inbred 102-1-2	IITA
256	TZEI 160	TZE-Y Pop STR Co S6 Inbred 102-2-3	IITA
257	TZEI 161	TZE-Y Pop STR Co S6 Inbred 103-2-3	IITA
258	TZEI 173	TZE Comp5-Y C6 S6 Inbred 21A	IITA
259	TZEI 175	TZE Comp5-Y C6 S6 Inbred 25B	IITA
260	TZEI 182	TZE-Y Pop STR Co S6 Inbred 152-2-2	IITA
261	TZEI 188	TZE-W Pop STR Co S6 Inbred 1-1-4	IITA
262	TZEI 295	(TZEI 1 x TZEI 2) S6 inb 13-1/2-2/3-1/1	IITA
263	TZEI 296	(TZEI 1 x TZEI 2) S6 inb 13-2/2-1/3-1/1	IITA
264	TZEI 297	(TZEI 1 x TZEI 2) S6 inb 13-2/2-2/3-1/1	IITA
265	TZEI 298	(TZEI 1 x TZEI 2) S6 inb 13-2/2-3/3-1/1	IITA
266	TZEI 299	(TZEI 1 x TZEI 2) S6 inb 32-2/7-2/2-1/1	IITA
267	TZEI 301	(TZEI 1 x TZEI 2) S6 inb 33-3/7-2/2-1/1	IITA
268	TZEI 302	(TZEI 1 x TZEI 2) S6 inb 33-5/7-1/3-1/1	IITA
269	TZEI 304	(TZEI 1 x TZEI 2) S6 inb 33-7/7-1/3-1/1	IITA
270	TZEI 305	(TZEI 1 x TZEI 2) S6 inb 33-7/7-2/3-1/1	IITA
271	TZEI 307	(TZEI 1 x TZEI 2) S6 inb 42-1/7-3/3-1/1	IITA
272	TZEI 308	(TZEI 1 x TZEI 2) S6 inb 42-2/2-4/4-1/1	IITA
273	TZEI 311	(TZEI 1 x TZEI 2) S6 inb 42-2/7-3/4-1/1	IITA
274	TZEI 314	(TZEI 1 x TZEI 2) S6 inb 42-4/7-2/2-1/1	IITA
275	TZEI 315	(TZEI 1 x TZEI 2) S6 inb 42-4/7-5/7-1/1	IITA
276	TZEI 319	(TZEI 1 x TZEI 2) S6 inb 42-6/7-1/2-1/1	IITA
277	TZEI 320	(TZEI 1 x TZEI 2) S6 inb 42-6/7-2/2-1/1	IITA
278	TZEI 323	(TZEI 1 x TZEI 2) S6 inb 45-1/3-1/4-1/1	IITA
279	TZEI 325	(TZEI 1 x TZEI 2) S6 inb 45-1/3-3/4-1/1	IITA
280	TZEI 326	(TZEI 1 x TZEI 2) S6 inb 45-1/3-4/4-1/1	IITA
281	TZEI 327	(TZEI 1 x TZEI 2) S6 inb 45-2/3-4/4-1/1	IITA
282	TZEI 328	(TZEI 1 x TZEI 2) S6 inb 45-3/3-2/4-1/1	IITA
283	TZEI 331	(TZEI 1 x TZEI 2) S6 inb 74-4/4-1/3-1/1	IITA
284	TZEI 332	(TZEI 1 x TZEI 2) S6 inb 84-1/3-2/2-1/1	IITA
285	TZEI 344	(TZEI 1 x TZEI 2) S6 inb 109-4/10-1/2-1/1	IITA
286	TZEI 345	(TZEI 1 x TZEI 2) S6 inb 109-4/10-2/2-1/1	IITA
287	TZEI 352	(TZEI 1 x TZEI 2) S6 inb 109-8/10-3/3-1/1	IITA
288	TZEI 354	(TZEI 1 x TZEI 2) S6 inb 111-3/4-1/2-1/1	IITA
289	TZEI 355	(TZEI 1 x TZEI 2) S6 inb 125-2/5-1/2-1/1	IITA
290	TZEI 357	(TZEI 1 x TZEI 2) S6 inb 125-5/5-1/2-1/1	IITA
291	TZEI 358	(TZEI 1 x TZEI 2) S6 inb 129-1/3-1/3-1/1	IITA
292	TZEI 359	(TZEI 1 x TZEI 2) S6 inb 129-1/3-3/3-1/1	IITA
293	TZEI 360	(TZEI 1 x TZEI 2) S6 inb 131-1/3-2/3-1/1	IITA
294	TZEI 361	(TZEI 1 x TZEI 2) S6 inb 133-1/2-1/2-1/1	IITA
295	TZEI 362	(TZEI 1 x TZEI 2) S6 inb 133-1/2-2/2-1/1	IITA
296	TZEI 364	(TZEI 1 x TZEI 2) S6 inb 134-3/3-1/2-1/1	IITA
297	TZEI 365	(TZEI 1 x TZEI 2) S6 inb 136-2/5-1/4-1/1	IITA
298	TZEI 366	(TZEI 1 x TZEI 2) S6 inb 136-3/5-1/2-1/1	IITA
299	TZEI 367	(TZEI 1 x TZEI 2) S6 inb 136-3/5-2/2-1/1	IITA
300	TZEI 368	(TZEI 1 x TZEI 2) S6 inb 136-4/5-2/2-1/1	IITA
301	TZEI 369	(TZEI 1 x TZEI 2) S6 inb 136-5/5-1/2-1/1	IITA
302	TZEI 371	(TZEI 1 x TZEI 2) S6 inb 171-1/3-3/3-1/2	IITA
303	TZEI 375	(TZEI 1 x TZEI 2) S6 inb 189-2/4-3/3-1/1	IITA
304	TZEI 376	(TZEI 1 x TZEI 2) S6 inb 189-3/4-1/3-1/1	IITA
305	TZEI 377	(TZEI 1 x TZEI 2) S6 inb 189-4/4-1/2-1/1	IITA
306	TZEI 378	(TZEI 1 x TZEI 2) S6 inb 190-1/9-1/3-1/1	IITA
307	TZEI 379	(TZEI 1 x TZEI 2) S6 inb 190-1/9-2/3-1/1	IITA
308	TZEI 383	(TZEI 1 x TZEI 2) S6 inb 190-5/9-2/2-1/1	IITA
309	TZEI 384	(TZEI 1 x TZEI 2) S6 inb 190-8/9-1/3-1/1	IITA
310	TZEI 385	(TZEI 1 x TZEI 2) S6 inb 190-8/9-2/3-1/1	IITA
311	TZEI 386	(TZEI 1 x TZEI 2) S6 inb 190-8/9-3/3-1/1	IITA
312	TZEI 387	(TZEI 1 x TZEI 2) S6 inb 190-9/9-2/2-1/1	IITA
313	TZEI 390	(TZEI 1 x TZEI 2) S6 inb 201-3/4-1/2-1/1	IITA
314	TZEI 392	(TZEI 1 x TZEI 2) S6 inb 204-1/3-1/3-1/1	IITA
315	TZEI 398	(TZEI 1 x TZEI 2) S6 inb 207-2/2-2/2-1/1	IITA
316	TZEI 402	(TZEI 1 x TZEI 2) S6 inb 239-1/3-2/2-1/1	IITA
317	TZEI 403	(TZEI 1 x TZEI 2) S6 inb 239-2/3-1/2-1/1	IITA
318	TZEI 404	(TZEI 1 x TZEI 2) S6 inb 241-1/4-1/2-1/1	IITA
319	TZEI 405	(TZEI 1 x TZEI 2) S6 inb 241-1/4-2/2-1/1	IITA
320	TZEI 406	(TZEI 1 x TZEI 2) S6 inb 241-2/4-2/4-1	IITA
321	TZEI 407	(TZEI 1 x TZEI 2) S6 inb 241-2/4-2/4-2	IITA
322	TZEI 408	(TZEI 1 x TZEI 2) S6 inb 241-2/4-3/4-1/1	IITA
323	TZEI 409	(TZEI 1 x TZEI 2) S6 inb 241-2/4-4/4-1/1	IITA
324	TZEI 410	(TZEI 1 x TZEI 2) S6 inb 241-3/4-2/4-1/1	IITA
325	TZEI 411	(TZEI 1 x TZEI 2) S6 inb 241-3/4-3/4-1/1	IITA
326	TZEI 413	(TZEI 1 x TZEI 2) S6 inb 274-3/3-1/3-1/1	IITA
327	TZEI 414	(TZEI 1 x TZEI 2) S6 inb 280-1/3-2/3-1/1	IITA
328	TZEI 415	(TZEI 11 x TZEI 8) S6 inb 18-1/3-1/2-1/1	IITA
329	TZEI 416	(TZEI 11 x TZEI 8) S6 inb 23-1/3-7/7-1/1	IITA
330	TZEI 426	(TZEI 11 x TZEI 8) S6 inb 30-3/3-2/9-1/1	IITA
331	TZEI 428	(TZEI 11 x TZEI 8) S6 inb 30-3/3-7/9-1/1	IITA
332	TZEI 430	(TZEI 11 x TZEI 8) S6 inb 37-1/3-3/3-1/1	IITA
333	TZEI 432	(TZEI 11 x TZEI 8) S6 inb 47-3/4-4/11-1/1	IITA
334	TZEI 439	(TZEI 11 x TZEI 8) S6 inb 92-2/5-3/7-1/1	IITA
335	TZEI 441	(TZEI 11 x TZEI 8) S6 inb 92-5/5-4/5-1/1	IITA
336	TZEI 442	(TZEI 11 x TZEI 8) S6 inb 92-5/5-5/5-1/1	IITA
337	TZEI 443	(TZEI 11 x TZEI 8) S6 inb 95-2/2-1/5-1/1	IITA
338	TZEI 448	(TZEI 11 x TZEI 8) S6 inb 106-2/2-2/4-1/1	IITA
339	TZEI 449	(TZEI 11 x TZEI 8) S6 inb 107-6/6-4/7-1/1	IITA
340	TZEI 450	(TZEI 11 x TZEI 8) S6 inb 112-2/4-4/4-1/1	IITA
341	TZEI 455	(TZEI 11 x TZEI 8) S6 inb 133-3/3-3/3-1/1	IITA
342	TZEI 456	(TZEI 11 x TZEI 8) S6 inb 135-2/4-2/2-1/1	IITA
343	TZEI 459	(TZEI 11 x TZEI 8) S6 inb 142-2/3-1/8-1/1	IITA
344	TZEI 460	(TZEI 11 x TZEI 8) S6 inb 142-3/3-5/5-1/1	IITA
345	TZEI 461	(TZEI 11 x TZEI 8) S6 inb 148-1/3-4/6-1/1	IITA
346	TZEI 462	(TZEI 11 x TZEI 8) S6 inb 148-1/3-6/6-1/1	IITA
347	TZEI 464	(TZEI 11 x TZEI 8) S6 inb 148-3/3-3/5-1/1	IITA
348	TZEI 465	(TZEI 11 x TZEI 8) S6 inb 148-3/3-4/5-1/1	IITA
349	TZEI 466	(TZEI 11 x TZEI 8) S6 inb 152-1/4-2/5-1/1	IITA
350	TZEI 467	(TZEI 11 x TZEI 8) S6 inb 154-2/3-1/5-1/1	IITA
351	TZEI 468	(TZEI 11 x TZEI 8) S6 inb 154-2/3-3/5-1/1	IITA
352	TZEI 470	(TZEI 11 x TZEI 8) S6 inb 154-3/3-1/5-1/1	IITA
353	TZEI 471	(TZEI 11 x TZEI 8) S6 inb 154-3/3-3/5-1/1	IITA
354	TZEI 472	(TZEI 11 x TZEI 8) S6 inb 154-3/3-4/5-1/1	IITA
355	TZEI 474	(TZEI 11 x TZEI 8) S6 inb 170-1/3-2/6-1/1	IITA
356	TZEI 475	(TZEI 11 x TZEI 8) S6 inb 172-1/3-1/5-1/1	IITA
357	TZEI 476	(TZEI 11 x TZEI 8) S6 inb 175-1/4-1/5-1/1	IITA
358	TZEI 483	(TZEI 11 x TZEI 8) S6 inb 184-3/3-4/6-1/1	IITA
359	TZEI 484	(TZEI 11 x TZEI 8) S6 inb 184-3/3-6/6-1/1	IITA
360	TZEI 485	(TZEI 11 x TZEI 8) S6 inb 185-1/2-3/5-1/1	IITA
361	TZEI 486	(TZEI 11 x TZEI 8) S6 inb 185-1/2-4/5-1/1	IITA
362	TZEI 494	(TZEI 11 x TZEI 8) S6 inb 201-1/2-3/6-1/1	IITA
363	TZEI 495	(TZEI 11 x TZEI 8) S6 inb 201-1/2-4/6-1/1	IITA
364	TZEI 496	(TZEI 11 x TZEI 8) S6 inb 201-1/2-5/6-1/1	IITA
365	TZEI 497	(TZEI 11 x TZEI 8) S6 inb 201-1/2-6/6-1/1	IITA
366	TZEI 500	(TZEI 11 x TZEI 8) S6 inb 233-1/3-5/6-1/1	IITA
367	TZEI 503	(TZEI 11 x TZEI 8) S6 inb 238-3/4-1/6-1/1	IITA
368	TZEI 507	(TZEI 11 x TZEI 8) S6 inb 238-3/4-5/6-1/1	IITA
369	TZEI 508	(TZEI 11 x TZEI 8) S6 inb 248-1/4-1/4-1/1	IITA
370	TZEI 511	(TZEI 11 x TZEI 8) S6 inb 248-4/4-3/3-1/1	IITA
371	TZEI 515	(TZEI 11 x TZEI 8) S6 inb 258-1/4-2/6-1/1	IITA
372	TZEI 516	(TZEI 11 x TZEI 8) S6 inb 258-1/4-5/6-1/1	IITA
373	TZEI 517	(TZEI 11 x TZEI 8) S6 inb 258-2/4-1/7-1/1	IITA
374	TZEI 518	(TZEI 11 x TZEI 8) S6 inb 258-2/4-5/7-1/1	IITA
375	TZEI 520	(TZEI 11 x TZEI 8) S6 inb 263-1/2-2/6-1/1	IITA
376	TZEI 522	(TZEI 11 x TZEI 8) S6 inb 282-2/3-1/5-1/1	IITA
377	TZEI 534	(TZEI 17 X TZEI 11) S6 inb 6-3/5-4/4-1/2-1/2-1/1	IITA
378	TZEI 539	(TZEI 17 X TZEI 11) S6 inb 11-3/3-4/5-5/5-2/2-1/1	IITA
379	TZEI 540	(TZEI 17 X TZEI 11) S6 inb 11-2/3-2/4-2/5-1/2-1/1	IITA
380	TZEI 544	(TZEI 17 X TZEI 11) S6 inb 17-4/7-3/4-2/2-2/3-1/1	IITA
381	TZEI 547	(TZEI 17 X TZEI 11) S6 inb 17-4/7-2/4-1/2-1/3-1/1	IITA
382	TZEI 549	(TZEI 17 X TZEI 11) S6 inb 22-1/4-3/5-3/3-1/1-1/1	IITA
383	TZEEI 9	TZEF-Y SR BC1 x 9450 STR S6 Inb 8A	IITA
384	TZEEI 13	TZEE-W Pop x LD S6 (Set A) Inb. 27	IITA
385	TZEEI 15	TZEE-W Pop x LD S6 (Set A) Inb. 44	IITA
386	TZEEI 21	TZEE-W Pop x LD S6 (Set B) Inb. 44	IITA
387	TZEEI 26	TZEE-W SR BC5 x 1368 STR S6 Inb. 437	IITA
388	TZEEI 29	TZEE-W SR BC5 x 1368 STR S7 Inb. 27	IITA
389	TZEEI 36	TZEE-W SR BC5 x 1368 STR S7 Inb. 28	IITA
390	TZEEI 48	TZEE-W Pop x LD S6 (Set A) Inb. 29	IITA
391	TZEEI 49	TZEE-W Pop x LD S6 (Set A) Inb. 43A	IITA
392	TZEEI 64	TZEE-Y SR BC1 x 9450 STR S6 Inb 8A	IITA
393	TZEEI 68	TZEE-Y SR BC1 x 9450 STR S6 Inb 11	IITA
394	TZEEI 79	TZEE-Y Pop Co S6 Inbred 47-2-4A	IITA
395	TZEEI 81	TZEF-Y SR BC1 x 9450 STR S6 Inb 9A	IITA
396	TZEEI 82	TZEF-Y SR BC1 x 9450 STR S6 Inb 10B	IITA
397	TZEEI 90	TZEE-W Pop Co S6 Inb. 22-2-4	IITA
398	TZEEI 105	TZEE-W POP X LDS6 inb 43	IITA
399	TZEEI 110	TZEE-W Pop x LD S6 Inb 77A	IITA
400	TZEEI 112	TZEE-W Pop x LD S6 Inb 21B -1-2	IITA
401	TZEEIOR 11	2009 TZEE-ORI STR S5 3-1/1-1/3-4/6-3/3-1/1	IITA
402	TZEEIOR 22	2009 TZEE-ORI STR S6 3-3/3-2/2-1/3-1/3-1/1	IITA
403	TZEEIOR 24	2009 TZEE-ORI STR S6 3-3/3-2/3-1/3-2/3-1/1	IITA
404	TZEEIOR 26	2009 TZEE-ORI STR S6 3-3/3-3/3-2/4-1/1-1/1	IITA
405	TZEEIOR 27	2009 TZEE-ORI STR S6 3-3/3-3/3-3/4-1/1-1/1	IITA
406	TZEEIOR 28	2009 TZEE-ORI STR S6 3-3/3-3/3-4/4-2/2-1/1	IITA
407	TZEEIOR 30	2009 TZEE-ORI STR S6 5-1/1-2/3-1/2-2/2-1/1	IITA
408	TZEEIOR 35	2009 TZEE-ORI STR S6 7-1/3-2/2-2/2-1/1-1/1	IITA
409	TZEEIOR 41	2009 TZEE-ORI STR S6 8-3/3-2/3-2/5-1/7-1/1	IITA
410	TZEEIOR 42	2009 TZEE-ORI STR S5 8-3/3-2/3-3/5-2/3-1/1	IITA
411	TZEEIOR 45	2009 TZEE-ORI STR S5 8-3/3-2/3-4/5-4/4-2/2	IITA
412	TZEEIOR 47	2009 TZEE-ORI STR S5 8-3/3-2/3-4/5-4/4-2/2	IITA
413	TZEEIOR 76	2009 TZEE-ORI STR S6 12-2/2-1/2-1/1-2/2-2/2	IITA
414	TZEEIOR 92	2009 TZEE-ORI STR S6 15-1/2-1/2-2/2-3/3-2/2	IITA
415	TZEEIOR 97	2009 TZEE-ORI STR S6 15-2/2-1/2-1/3-3/3-1/1	IITA
416	TZEEIOR 98	2009 TZEE-ORI STR S6 15-2/2-1/2-2/3-1/2-1/1	IITA
417	TZEEIOR 99	2009 TZEE-ORI STR S6 15-2/2-1/2-3/3-2/3-1/1	IITA
418	TZEEIOR 102	2009 TZEE-ORI STR S6 16-1/2-1/1-1/3-3/4-1/1	IITA
419	TZEEIOR 109	2009 TZEE-ORI STR S6 20-1/2-1/1-1/1-1/3-1/1	IITA
420	TZEEIOR 123	2009 TZEE-ORI STR S6 31-1/2-1/2-1/2-1/2--1/1	IITA
421	TZEEIOR 125	2009 TZEE-ORI STR S6 31-1/2-2/2-2/2-1/3-1/1	IITA
422	TZEEIOR 139	2009 TZEE-ORI STR S6 41-2/2-1/2-1/2-1/1-1/1	IITA
423	TZEEIOR 140	2009 TZEE-ORI STR S6 46-1/2-1/3-1/2-1/2-1/1	IITA
424	TZEEIOR 142	2009 TZEE-ORI STR S6 46-1/2-1/3-2/2-3/3-2/2	IITA
425	TZEEIOR 146	2009 TZEE-ORI STR S6 46-2/2-2/3-1/2-1/3-1/1	IITA
426	TZEEIOR 161	2009 TZEE-ORI STR S6 53-1/2-2/3-2/2-4/4-1/1	IITA
427	TZEEIOR 165	2009 TZEE-ORI STR S6 53-2/2-2/2-1/2-1/3-1/2	IITA
428	TZEEIOR 185	2009 TZEE-ORI STR S6 63-2/2-3/3-2/2-1/2-1/1	IITA
429	TZEEIOR 197	2009 TZEE-ORI STR S6 68-1/3-2/3-2/2-1/3-1/1	IITA
430	TZEEIOR 202	2009 TZEE-ORI STR S6 68-3/3-1/3-1/2-3/4-1/1	IITA
431	TZEEIOR 205	2009 TZEE-ORI STR S6 74-1/2-1/3-1/2-2/3-1/1	IITA
432	TZEEIOR 209	2009 TZEE-ORI STR S6 78-1/1-2/3-2/2-1/1-1/1	IITA
433	TZEEIOR 233	2009 TZEE-ORI STR S6 85-1/2-5/5-1/2-1/3-1/1	IITA
434	TZEEIOR 234	2009 TZEE-ORI STR S6 85-1/2-5/5-2/2-1/4-1/1	IITA
435	TZEEIOR 249	2009 TZEE-ORI STR S6 100-3/3-1/3-1/1-1/3-1/3	IITA
436	TZEEIOR 250	2009 TZEE-ORI STR S6 100-3/3-1/3-1/1-2/3-2/3	IITA
437	TZEEIOR 251	2009 TZEE-ORI STR S6 100-3/3-1/3-1/1-3/3-3/3	IITA
438	TZEEQI 7	TZEE-W Pop x 1368 STR S7 Inb 40 x Pool 15 SR QPM BC1S5 (7) 4-10-1-1	IITA
439	TZEEQI 145	TZEE-W POP x 1368 STR S7 Inb 40 x Pool 15 SR QPM BC2S5 (7) 8/9-7/7-2/6	IITA
