# Supplementary material for: Genetic diversity and population structure of early and extra-early maturing maize germplasm adapted to sub-Saharan Africa
Source: BMC Plant Biol. 2021 Feb 17;21:96. doi: 10.1186/s12870-021-02829-6 (PMC7888073; doi:10.1186/s12870-021-02829-6)
Supplement: Supplementary file 4 — Additional file 4: Table S3. Details of inbred testers and/or parents of selected early and extra-early maize hybrids released in West Africa (Ghana, Mali and Nigeria) used in the present study. [file 12870_2021_2829_MOESM4_ESM.xlsx]

## Sheet: Sheet1
Details of inbred testers and/or parents of selected extra-early to early maize hybrids released in western africa region (Ghana, Mali and Nigeria) used in present study.
Inbred Name	Pedigree	K= 4			K=10		Maturity group	Grain color	Traits of interest	Remarks
		Cluster	Threshold %		Cluster	Threshold %
TZdEEI 7	TZEE-Y Pop STR 106 S5 189/194-1/1-1/2-4/5-7/9 (154)	1	0.651		1	1	extra-early	Yellow	STR	Extra-early-maturing yellow and PVA inbred tester
TZdEEI 12	TZEE-Y Pop STR 106 S5 2/194-1/1-1/2-1/2-4/4 (222)	Admix	A-		1	0.6	extra-early	Yellow	STR	Extra-early-maturing yellow and PVA inbred tester
TZdEEI 50	TZEE-W Pop STR 108 S5 127/198-1/1-2/2-1/2-3/3 (958)	1	0.646		1	1	extra-early	White	STR	Extra-early-maturing white inbred tester
TZEIOR 108	2009 TZE OR1 DT STR S6 inb 66-1/1-1/2-1/2-1/2-1/1	1	0.997		1	1	early	Orange	DT & STR	Early-maturing yellow and PVA inbred tester
TZEEI 21*	TZEE-W Pop x LD S6 (Set B) Inb. 44	1	0.625		1	0.6	extra-early	White	DT & STR	Extra-early-maturing white inbred tester.
TZdEI 100	TZE-W POP STR 104 S5 20/208-1/2-1/3-1/2-4/4	4	0.915		3	0.9	early	White	STR	Early-maturing white inbred tester
TZEI 129	TZE-Y Pop STR Co S6 Inbred 16-1-3	3	0.998		4	0.6	early	Yellow	STR	Early-maturing yellow and PVA inbred tester
TZEEIOR 109	2009 TZEE-ORI STR S6 20-1/2-1/1-1/1-1/3-1/1	2	0.902		7	0.9	extra-early	Orange	STR	Extra-early-maturing yellow and PVA inbred tester
TZEEIOR 197	2009 TZEE-ORI STR S6 68-1/3-2/3-2/2-1/3-1/1	2	0.998		7	1	extra-early	Orange	STR	Extra-early-maturing yellow and PVA inbred tester
TZdEI 352	TZE-W POP STR 107 S5 24/254-1/2-1/1-1/1-2/2	3	0.666		8	0.8	early	White	STR	Early-maturing white inbred testers
TZEEIOR 30	2009 TZEE-ORI STR S6 5-1/1-2/3-1/2-2/2-1/1	Admix	A-		8	0.8	extra-early	Orange	STR	Extra-early-maturing yellow and PVA inbred tester
TZEEIOR 250	2009 TZEE-ORI STR S6 100-3/3-1/3-1/1-2/3-2/3	3	0.596		8	0.8	extra-early	Orange	STR	Extra-early-maturing yellow and PVA inbred tester
TZEIOR 129	2009 TZE OR1 DT STR S6 inb 85-1/1-1/2-2/3-1/2-1/1	1	1		9	1	early	Orange	DT & STR	Early-maturing yellow and PVA inbred testers
TZEEI 79	TZEE-Y Pop Co S6 Inbred 47-2-4A	1	0.883		9	0.6	extra-early	Yellow	STR	Extra-early-maturing yellow and PVA inbred tester
TZEEI 81	TZEF-Y SR BC1 x 9450 STR S6 Inb 9A	1	0.955		9	0.7	extra-early	Yellow	STR	Extra-early-maturing yellow and PVA inbred tester
TZEI 23*	TZE-Y Pop STR Co S6 Inbred 62-2-3	3	0.645		10	0.7	early	Yellow	STR	Early-maturing yellow and PVA inbred tester.
ENT 13	[M37W/ZM607#bF37sr-2-3sr-6-2-X]-8-2-X-1-BB-B-xP84c1 F27-4-3-3-B-1-B] F29-1-2-2 x [KILIMA ST94A]-30/MSV-03-101-08-B-B-1xP84c1 F27-4-1-4-B-3-B] F2-1-2-1-1-1-B x CML486]-1-1	3	0.713		Admix	A-		Yellow		Early-maturing yellow and PVA inbred tester
TZEI 10	TZE-Y Pop STR Co S6 Inbred 152	Admix	A-		Admix	A-	early	Yellow	STR	Early-maturing yellow and PVA inbred tester
TZEI 17*	TZE Comp5-Y C6 S6 Inbred 35	Admix	A-		Admix	A-	early	Yellow	DT & STR	Early-maturing yellow and PVA inbred tester.
TZEEI 29*	TZEE-W SR BC5 x 1368 STR S7 Inb. 27	Admix	A-		Admix	A-	extra-early	White	DT & STR	Extra-early maturing white inbred tester.
TZEEQI 7	TZEE-W Pop x 1368 STR S7 Inb 40 x Pool 15 SR QPM BC1S5 (7) 4-10-1-1	Admix	A-		Admix	A-	extra-early	White	STR & QPM	Extra-early-maturing QPM white inbred tester
TZEEI 21*	TZEE-W Pop x LD S6 (Set B) Inb. 44	1	0.625		1	0.6	extra-early	White	DT & STR	Moreover, parent of Hybrid Ife-Maizehyb5 and CSIR-WangBasig released in Nigeria by IAR and T/IITA in 2013 for SGS and SS agroecologies and in Ghana by CRI/SARI/IITA in 2017 for SGS, CS, F, FT and SS agroecologies, respectively.
TZEI 11	TZE Comp5-Y C6 S6 Inbred 8	2	0.88		7	0.8	early	Yellow		Parent of Hybrid Apraku released in Mali by IER/IITA in 2015 for SGS and SS agroecologies.
TZEI 13	TZE Comp5-Y C6 S6 Inbred 12	2	0.929		7	0.8	early	Yellow	LNT, DT & STR	Parent of hybrid Sanu and Sammaz42 released in Mali by IER/IITA in 2012 for SGS and SS agroecologies and in Nigeria by IAR/IITA in 2014 for NGS and SS agroecologies, respectively.
TZEI 60	TZE-W Pop STR Co S6 Inbred 90-1-3	2	0.999		7	1	early	White	STR	Parent of hybrids Sanu, Sammaz46 and CSIR-Similenu released in Mali by IER/IITA in 2012 for SGS and SS agroecologies, in Nigeria by IAR/IITA in 2016 for NGS and SS agroecologies and in Ghana by CRI/SARI/IITA in 2017 for SGS, CS, F, FT and SS agroecologies, respectively.
TZEI 65	TZE-W Pop STR Co S6 Inbred 141-1-2	2	1		7	1	early	White	STR	Parent of hybrid Sammaz47 released in Nigeria by IAR/IITA in 2016 for NGS and SS agroecologies.
TZEI 86	TZE-W Pop x 1368 STR S7 Inb. 10	2	0.999		7	1	early	White	STR	Parent of hybrids Sanu, Sammaz46 and CSIR-Similenu released in Mali by IER/IITA in 2012 for SGS and SS agroecologies, in Nigeria by IAR/IITA in 2016 for NGS and SS agroecologies and in Ghana by CRI/SARI/IITA in 2017 for SGS, CS, F, FT and SS agroecologies, respectively.
TZEEI 82	TZEF-Y SR BC1 x 9450 STR S6 Inb 10B	1	0.915		9	0.7	extra-early	Yellow	STR	Parent of hybrid Nkabom released in Ghana by CRI/SARI/IITA in 2015 for SGS, CS, F, FT and SS agroecologies
TZEI 23*	TZE-Y Pop STR Co S6 Inbred 62-2-3	3	0.645		10	0.7	early	Yellow	STR	Parent of hybrid Apraku released in Mali by IER/IITA in 2015 for SGS and SS agroecologies.
TZEI 17*	TZE Comp5-Y C6 S6 Inbred 35	Admix	A-		Admix	A-	early	Yellow	DT & STR	Parent of both hybrids Kunjor-wari and Dilika released in Ghana by SARI/CRI/IITA in 2015 for SGS, CS, F, FT and SS agroecologies and in Mali by IER/IITA in 2015 for SGS and SS agroecologies
TZEI 24	TZE-Y Pop STR Co S6 Inbred 142-2-2	3	0.793		Admix	A-	early	Yellow	STR	Parent of Hybrid Dilika released in Mali by IER/IITA in 2015 for SGS and SS agroecologies.
TZEI 25	TZE-Y Pop STR Co S6 Inbred 171-1-2	Admix	A-		Admix	A-	early	Yellow	STR	Parent of hybrids Sammaz41, TAMALAKA and CSIR-Denbea released in Nigeria by IAR/IITA in 2014 for NGS and SS agroecologies, in Mali by IER/IITA in 2015 for SS agroecologies and in Ghana by CRI/SARI/IITA in 2017 for SGS, CS, F, FT and SS agroecologies, respectively.
TZEI 124	TZE-Y Pop STR Co S6 Inbred 3-1-3	Admix	A-		Admix	A-	early	Yellow	STR	Parent of hybrids Sammaz41, TAMALAKA and CSIR-Denbea released in Nigeria by IAR/IITA in 2014 for NGS and SS agroecologies, in Mali by IER/IITA in 2015 for SS agroecologies and in Ghana by CRI/SARI/IITA in 2017 for SGS, CS, F, FT and SS agroecologies, respectively.
TZEEI 15	TZEE-W Pop x LD S6 (Set A) Inb. 44	Admix	A-		Admix	A-	extra-early	White	DT & STR	Parent of Hybrid Obotantim released in Ghana by CRI/SARI/IITA in 2015 for SGS, CS, F, FT and SS agroecologies.
TZEEI 29*	TZEE-W SR BC5 x 1368 STR S7 Inb. 27	Admix	A-		Admix	A-	extra-early	White	DT & STR	Parent of Hybrid Ife-Maizehyb5 and CSIR-Komnaaya released in Nigeria by IAR and T/IITA in 2013 for SGS and SS agroecologies and in Ghana by CRI/SARI/IITA in 2017 for SGS, CS, F, FT and SS agroecologies, respectively.
Note: PVA, STR, DTR, LNT and QPM represent pro-vitamin A, striga resistance, drought tolerance, low nitrogen tolerance and quality protein maize, respectively.
*inbred testers as well as parental lines involved in some of the released outstanding hybrids in WCA.
