# Supplementary material for: Genetic diversity and population structure of early and extra-early maturing maize germplasm adapted to sub-Saharan Africa
Source: BMC Plant Biol. 2021 Feb 17;21:96. doi: 10.1186/s12870-021-02829-6 (PMC7888073; doi:10.1186/s12870-021-02829-6)
Supplement: Supplementary file 6 — Additional file 6: Table S4. Classification of selected early and extra-early maize inbred lines into heterotic groups A and B. [file 12870_2021_2829_MOESM6_ESM.xlsx]

## Sheet: Sheet1
Classification of selected early and extra-early maize inbred lines into heterotic groups A and B.
S/N	Early maize inbred lines	Heterotic groups based on GCA and/or SCA	Heterotic groups based on SNP markers		Extra-early maize inbred lines	Heterotic groups based on GCA and/or SCA	Heterotic groups based on SNP markers
1	TZEI 124	A	B		TZdEEI 50	A	A
2	TZEI 161	A	B		TZdEEI 9	A	A
3	TZEI 17	A	B		TZEEI 29	A	A
4	TZEI 462	A	B		TZEEI 81	A	A
5	TZEI 83	A	B		TZEEIOR 125	A	A
6	TZdEI 173	A	A		TZEEIOR 202	A	B
7	TZdEI 268	A	A		TZEEIOR 30	A	B
8	TZdEI 98	A	A		TZdEEI 12	B	A
9	TZEIOR 11	A	A		TZdEEI 7	B	A
10	TZEIOR 4	A	A		TZEEI 49	B	B
11	TZEIOR 57	A	A		TZEEI 79	B	A
12	TZEIOR 58	A	A		TZEEIOR 142	B	B
13	TZEIOR 68	A	A		TZEEIOR 197	B	B
14	TZEIOR 9	A	A		TZEEIOR 205	B	B
15	TZEI 11	B	B		TZEEIOR 250	B	B
16	TZEI 24	B	B		TZEEI 82	B	A
17	TZEI 25	B	B		TZEEI 21	B	A
18	TZEI 60	B	B
19	TZEI 8	B	B
20	TZEI 87	B	B
21	TZEI 98	B	B
22	TZEIOR 108	B	A
23	TZEIOR 127	B	A
24	TZEIOR 157	B	A
25	TZEIOR 158	B	A
26	TZEI 10	B	B
27	TZdEI 492	B	A
28	TZEI 13	B	B
29	TZdEI 280	B	A
30	TZdEI 352	B	A
